# Supplementary material for: In Silico Analysis of Putrefaction Pathways in Bacteria and Its Implication in Colorectal Cancer
Source: Front Microbiol. 2017 Nov 7;8:2166. doi: 10.3389/fmicb.2017.02166 (PMC5682003; doi:10.3389/fmicb.2017.02166)
Supplement: Supplementary file 5 [file Data_Sheet_1.XLS]

## Sheet: List_of_New_Putrefactors_with_p
Data sheet S1: Binary profile of ten putrefaction pathways across completely sequenced bacterial genomes. Putrescine_1, Putrescine_2 and Putrescine_3 represent the pathways involving ornithine decarboxylase (ODC, EC: 4.1.1.17), agmatinase (EC: 3.5.3.11)and carbamoylputrescine hydrolase (EC: 3.5.1.53) respectively. H2S_1, H2S_2, H2S_3, H2S_4 and H2S_5 represent the pathways involving gamma lyase (…
Bacterial Strains	Putrefaction Pathways
	Histidine degradation (histidine -> glutamate)	THF production (histidine -> tetrahydrofolate)	Glutamate production (glutamate -> acetate + pyruvate)	Putrescine production (arginine -> putrescine)			Spermidine/ Spermine production (methionine -> spermidine)	Cadaverine production (lysine -> cadaverine)	Cresol production (tyrosine -> cresol)	Indole production (tryptophan -> indole)	Phenol production (tyrosine -> phenol)	H2S production (cysteine -> H2S)
				Putrescine_1	Putrescine_2	Putrescine_3						H2S_1	H2S_2	H2S_3	H2S_4	H2S_5
Acetobacterium_woodii_DSM_1030_uid88073	0	0	0	1	0	0	1	0	0	0	0	0	0	0	0	0
Acetobacter_pasteurianus_386B_uid214433	0	0	0	0	0	0	1	0	0	0	0	0	1	0	0	0
Acetobacter_pasteurianus_IFO_3283_01_42C_uid158377	0	0	0	0	0	0	1	0	0	0	0	0	0	0	0	0
Acetobacter_pasteurianus_IFO_3283_01_uid59279	0	0	0	0	0	0	1	0	0	0	0	0	0	0	0	0
Acetobacter_pasteurianus_IFO_3283_03_uid158373	0	0	0	0	0	0	1	0	0	0	0	0	0	0	0	0
Acetobacter_pasteurianus_IFO_3283_07_uid158381	0	0	0	0	0	0	1	0	0	0	0	0	0	0	0	0
Acetobacter_pasteurianus_IFO_3283_12_uid158379	0	0	0	0	0	0	1	0	0	0	0	0	0	0	0	0
Acetobacter_pasteurianus_IFO_3283_22_uid158383	0	0	0	0	0	0	1	0	0	0	0	0	0	0	0	0
Acetobacter_pasteurianus_IFO_3283_26_uid158531	0	0	0	0	0	0	1	0	0	0	0	0	0	0	0	0
Acetobacter_pasteurianus_IFO_3283_32_uid158375	0	0	0	0	0	0	1	0	0	0	0	0	0	0	0	0
Acetohalobium_arabaticum_DSM_5501_uid51423	1	1	1	0	0	0	0	0	0	0	0	0	0	0	0	0
Acholeplasma_laidlawii_PG_8A_uid58901	0	0	0	1	0	0	0	1	0	0	0	0	0	0	0	0
Achromobacter_xylosoxidans_A8_uid59899	0	0	0	0	0	0	1	0	0	0	0	1	0	0	0	0
Achromobacter_xylosoxidans_NBRC_15126_uid232243	0	0	0	0	0	0	1	0	0	0	0	0	0	0	0	0
Achromobacter_xylosoxidans_uid205255	0	0	0	0	0	0	1	0	0	0	0	0	1	1	0	0
Acidaminococcus_fermentans_DSM_20731_uid43471	0	0	0	1	0	0	0	1	0	0	0	0	0	0	0	0
Acidaminococcus_intestini_RyC_MR95_uid74445	1	1	0	0	0	0	0	0	0	0	0	0	0	0	0	0
Acidilobus_saccharovorans_345_15_uid51395	1	0	0	0	0	0	0	0	0	0	0	0	0	0	0	0
Acidimicrobidae_bacterium_YM16_304_uid193703	0	0	0	0	1	0	0	0	0	0	0	0	0	0	0	0
Acidimicrobium_ferrooxidans_DSM_10331_uid59215	0	0	0	0	0	0	0	0	0	0	0	0	1	0	0	0
Acidiphilium_cryptum_JF_5_uid58447	0	0	0	0	0	0	1	0	0	0	0	0	0	0	0	0
Acidiphilium_multivorum_AIU301_uid63345	0	0	0	0	0	0	1	1	0	0	0	0	1	0	0	0
Acidithiobacillus_caldus_SM_1_uid70791	0	0	0	0	0	0	1	0	0	0	0	0	0	0	0	0
Acidithiobacillus_ferrivorans_SS3_uid67387	0	0	0	0	0	0	1	0	0	0	0	0	0	0	0	0
Acidithiobacillus_ferrooxidans_ATCC_23270_uid57649	0	0	0	0	0	0	1	0	0	0	0	0	0	0	0	0
Acidithiobacillus_ferrooxidans_ATCC_53993_uid58613	0	0	0	0	0	0	1	0	0	0	0	0	0	0	0	0
Acidobacterium_capsulatum_ATCC_51196_uid59127	0	0	0	0	0	1	0	0	0	0	0	0	0	0	0	0
Acidovorax_avenae_ATCC_19860_uid42497	0	0	0	0	0	0	0	1	0	0	0	0	1	0	0	0
Acidovorax_citrulli_AAC00_1_uid58429	0	0	0	0	0	0	0	0	0	0	0	0	1	0	0	0
Acidovorax_ebreus_TPSY_uid59233	0	0	0	0	0	0	1	1	0	0	0	0	1	0	0	0
Acidovorax_JS42_uid58427	0	0	0	0	0	0	1	0	0	0	0	0	1	0	0	0
Acinetobacter_ADP1_uid61597	0	0	0	0	0	0	0	0	0	0	0	0	0	0	0	1
Acinetobacter_baumannii_1656_2_uid158677	1	0	0	0	0	0	0	0	0	0	0	0	0	0	0	0
Acinetobacter_baumannii_AB0057_uid59083	1	0	0	0	0	0	0	0	0	0	0	0	0	0	0	0
Acinetobacter_baumannii_AB307_0294_uid59271	1	0	0	0	0	0	0	0	0	0	0	0	0	0	0	0
Acinetobacter_baumannii_ACICU_uid58765	1	0	0	0	0	0	0	0	0	0	0	0	0	0	0	0
Acinetobacter_baumannii_ATCC_17978_uid58731	1	0	0	0	0	0	0	0	0	0	0	0	0	0	0	0
Acinetobacter_baumannii_AYE_uid61637	1	0	0	0	0	0	0	0	0	0	0	0	0	0	0	1
Acinetobacter_baumannii_BJAB07104_uid210971	1	0	0	0	0	0	0	0	0	0	0	0	0	0	0	0
Acinetobacter_baumannii_BJAB0715_uid210972	1	0	0	0	0	0	0	0	0	0	0	0	0	0	0	0
Acinetobacter_baumannii_BJAB0868_uid210973	1	0	0	0	0	0	0	0	0	0	0	0	0	0	0	0
Acinetobacter_baumannii_D1279779_uid190222	1	0	0	0	0	0	0	0	0	0	0	0	0	0	0	0
Acinetobacter_baumannii_MDR_TJ_uid162739	1	0	0	0	0	0	0	0	0	0	0	0	0	0	0	0
Acinetobacter_baumannii_MDR_ZJ06_uid158685	1	0	0	0	0	0	0	0	0	0	0	0	0	0	0	0
Acinetobacter_baumannii_SDF_uid61601	1	0	0	0	0	0	0	0	0	0	0	0	0	0	0	1
Acinetobacter_baumannii_TCDC_AB0715_uid158679	1	0	0	0	0	0	0	0	0	0	0	0	0	0	0	0
Acinetobacter_baumannii_TYTH_1_uid176498	1	0	0	0	0	0	0	0	0	0	0	0	0	0	0	0
Acinetobacter_baumannii_ZW85_1_uid231518	1	0	0	0	0	0	0	0	0	0	0	0	0	0	0	0
Acinetobacter_calcoaceticus_PHEA_2_uid83123	1	0	0	0	0	0	0	0	0	0	0	0	0	0	0	0
Acinetobacter_oleivorans_DR1_uid50119	1	0	0	0	0	0	0	0	0	0	0	0	0	0	0	1
Actinoplanes_friuliensis_DSM_7358_uid226110	0	0	0	0	0	0	0	0	0	0	0	1	0	0	0	1
Actinoplanes_SE50_110_uid162333	0	0	0	0	0	0	0	1	0	0	0	1	1	1	0	0
Actinosynnema_mirum_DSM_43827_uid58951	0	0	0	0	0	0	1	0	0	0	0	0	0	0	0	0
Aequorivita_sublithincola_DSM_14238_uid168181	0	0	0	0	1	0	0	0	0	0	0	1	0	1	0	0
Aeromonas_hydrophila_ATCC_7966_uid58617	1	0	0	0	0	0	0	1	0	0	0	0	0	0	0	0
Aeromonas_hydrophila_ML09_119_uid205540	1	0	0	0	0	0	0	0	0	0	0	0	0	0	0	0
Aeromonas_salmonicida_A449_uid58631	1	0	0	0	0	0	0	0	0	0	0	0	0	0	0	0
Aeromonas_veronii_B565_uid66323	1	0	0	0	0	0	0	0	0	0	0	0	0	0	0	0
Aeropyrum_camini_SY1_JCM_12091_uid222311	0	0	0	0	0	0	0	0	0	0	0	0	0	1	0	0
Aeropyrum_pernix_K1_uid57757	0	0	0	0	0	0	0	0	0	0	0	1	0	1	0	0
Alcanivorax_borkumensis_SK2_uid58169	0	0	0	0	0	1	0	0	0	0	0	0	0	0	0	0
Alcanivorax_dieselolei_B5_uid176364	0	0	0	0	0	1	0	0	0	0	0	0	0	0	0	0
Alicycliphilus_denitrificans_BC_uid49953	0	0	0	0	0	0	1	1	0	0	0	0	0	0	0	0
Alicycliphilus_denitrificans_K601_uid66307	0	0	0	0	0	0	1	1	0	0	0	0	1	0	0	0
Aliivibrio_salmonicida_LFI1238_uid59251	1	0	0	0	0	0	0	1	0	0	0	0	1	0	0	0
Alistipes_finegoldii_DSM_17242_uid168180	1	1	0	0	0	0	0	0	0	0	0	0	0	0	0	0
Alistipes_shahii_WAL_8301_uid197175	1	1	0	0	0	0	0	0	0	1	1	0	0	0	0	0
Alkalilimnicola_ehrlichii_MLHE_1_uid58467	0	0	0	0	0	1	0	0	0	0	0	0	0	0	0	0
Alkaliphilus_metalliredigens_QYMF_uid58171	0	0	1	0	0	0	1	0	0	0	0	0	0	0	0	0
Alkaliphilus_oremlandii_OhILAs_uid58495	0	0	0	0	0	0	1	0	0	0	0	0	0	0	0	0
Allochromatium_vinosum_DSM_180_uid46083	0	0	0	0	0	0	0	1	0	0	0	0	0	0	0	0
Alteromonas_macleodii_Aegean_Sea_MED64_uid231689	1	0	0	0	0	1	0	0	0	0	0	0	0	0	0	0
Alteromonas_macleodii_AltDE1_uid179068	1	0	0	0	0	1	0	0	0	0	0	0	0	0	0	0
Alteromonas_macleodii_ATCC_27126_uid55253	1	0	0	0	0	1	0	0	0	0	0	0	0	0	0	0
Alteromonas_macleodii_Balearic_Sea_AD45_uid176366	1	0	0	0	0	1	0	0	0	0	0	0	0	0	0	0
Alteromonas_macleodii_Black_Sea_11_uid176365	1	0	0	0	0	1	0	0	0	0	0	0	0	0	0	0
Alteromonas_macleodii_Deep_ecotype_uid58251	1	0	0	0	0	1	0	0	0	0	0	0	0	0	0	0
Alteromonas_macleodii_English_Channel_673_uid176367	1	0	0	0	0	0	0	0	0	0	0	0	0	0	0	0
Alteromonas_macleodii_Ionian_Sea_U4_uid210780	1	0	0	0	0	1	0	0	0	0	0	0	0	0	0	0
Alteromonas_macleodii_Ionian_Sea_U7_uid210785	0	0	0	0	0	1	0	0	0	0	0	0	0	0	0	0
Alteromonas_macleodii_Ionian_Sea_U8_uid210782	1	0	0	0	0	1	0	0	0	0	0	0	0	0	0	0
Alteromonas_macleodii_Ionian_Sea_UM4b_uid210784	1	0	0	0	0	1	0	0	0	0	0	0	0	0	0	0
Alteromonas_macleodii_Ionian_Sea_UM7_uid210783	1	0	0	0	0	1	0	0	0	0	0	0	0	0	0	0
Alteromonas_SN2_uid67349	0	0	0	0	0	1	0	0	0	0	0	0	0	0	0	0
Amycolatopsis_mediterranei_RB_uid216089	0	0	0	0	0	0	1	0	0	0	0	0	0	0	0	0
Amycolatopsis_mediterranei_S699_uid158689	0	0	0	0	0	0	1	0	0	0	0	0	0	0	0	0
Amycolatopsis_mediterranei_S699_uid171830	0	0	0	0	0	0	1	0	0	0	0	0	0	0	0	0
Amycolatopsis_mediterranei_U32_uid50565	0	0	0	0	0	0	1	0	0	0	0	0	0	0	0	0
Amycolatopsis_orientalis_HCCB10007_uid203791	0	0	0	0	0	1	1	0	0	0	0	0	0	0	0	0
Amycolicicoccus_subflavus_DQS3_9A1_uid67253	0	0	0	0	0	1	0	0	0	0	0	0	0	0	0	0
Anabaena_cylindrica_PCC_7122_uid183339	0	0	0	0	0	0	0	0	0	0	0	0	1	0	0	0
Anabaena_variabilis_ATCC_29413_uid58043	0	0	0	0	0	0	0	0	0	0	0	1	1	1	0	0
Anaerobaculum_mobile_DSM_13181_uid168323	0	0	0	0	0	0	1	0	0	0	0	0	0	0	0	0
Anaerolinea_thermophila_UNI_1_uid62245	0	0	0	0	0	0	1	0	0	0	0	0	0	0	0	0
Anaeromyxobacter_dehalogenans_2CP_1_uid58989	0	0	0	0	0	0	0	0	0	0	0	1	0	0	0	0
Anaeromyxobacter_dehalogenans_2CP_C_uid58135	0	0	0	0	0	0	0	0	0	0	0	1	0	1	0	0
Anaeromyxobacter_Fw109_5_uid58755	0	0	0	0	0	0	0	0	0	0	0	1	0	0	0	0
Anaeromyxobacter_K_uid58953	0	0	0	0	0	0	0	0	0	0	0	1	0	0	0	0
Arcobacter_nitrofigilis_DSM_7299_uid49001	0	0	0	0	0	0	0	0	0	0	0	1	0	0	0	0
Aromatoleum_aromaticum_EbN1_uid58231	1	0	0	0	0	0	1	0	0	0	0	0	0	0	0	0
Arthrobacter_arilaitensis_Re117_uid53509	0	0	0	0	0	0	0	0	0	0	0	0	0	1	0	0
Arthrobacter_FB24_uid58141	0	0	0	0	0	1	0	0	0	0	0	1	1	1	0	0
Arthrobacter_phenanthrenivorans_Sphe3_uid63629	0	0	0	0	0	0	0	0	0	0	0	1	0	1	0	0
Asticcacaulis_excentricus_CB_48_uid55641	0	0	0	0	0	1	0	0	0	0	0	0	0	0	0	0
Azoarcus_KH32C_uid193704	1	0	0	0	0	0	0	0	0	0	0	0	0	0	0	0
Azospirillum_brasilense_Sp245_uid162161	0	0	0	0	0	0	1	1	0	0	0	0	1	0	0	0
Azospirillum_lipoferum_4B_uid82343	0	0	0	0	0	0	0	1	0	0	0	0	1	0	0	0
Azotobacter_vinelandii_CA6_uid198830	0	0	0	0	0	1	0	0	0	0	0	0	0	0	0	0
Azotobacter_vinelandii_CA_uid198829	0	0	0	0	0	1	0	0	0	0	0	0	0	0	0	0
Azotobacter_vinelandii_DJ_uid57597	0	0	0	0	0	1	0	0	0	0	0	0	0	0	0	0
Bacillus_1NLA3E_uid81841	1	0	0	0	0	0	1	0	0	0	0	0	0	0	0	1
Bacillus_amyloliquefaciens_CC178_uid226115	1	0	0	0	0	0	0	0	0	0	0	0	0	0	0	0
Bacillus_amyloliquefaciens_DSM_7_uid53535	1	0	0	0	0	0	0	1	0	0	0	0	0	0	0	0
Bacillus_amyloliquefaciens_FZB42_uid58271	1	0	0	0	0	0	0	1	0	0	0	0	0	0	0	0
Bacillus_amyloliquefaciens_IT_45_uid181617	1	0	0	0	0	0	0	0	0	0	0	0	0	0	0	0
Bacillus_amyloliquefaciens_LFB112_uid232246	1	0	0	0	0	0	0	0	0	0	0	0	0	0	0	0
Bacillus_amyloliquefaciens_LL3_uid158133	1	0	0	0	0	0	0	0	0	0	0	0	0	0	0	0
Bacillus_amyloliquefaciens_plantarum_AS43_3_uid183682	1	0	0	0	0	0	0	0	0	0	0	0	0	0	0	0
Bacillus_amyloliquefaciens_plantarum_CAU_B946_uid84215	1	0	0	0	0	0	0	0	0	0	0	0	0	0	0	0
Bacillus_amyloliquefaciens_plantarum_NAU_B3_uid222816	1	0	0	0	0	0	0	0	0	0	0	0	0	0	0	0
Bacillus_amyloliquefaciens_plantarum_UCMB5033_uid215237	1	0	0	0	0	0	0	0	0	0	0	0	0	0	0	0
Bacillus_amyloliquefaciens_plantarum_UCMB5036_uid190705	1	0	0	0	0	0	0	0	0	0	0	0	0	0	0	0
Bacillus_amyloliquefaciens_plantarum_UCMB5113_uid215236	1	0	0	0	0	0	0	0	0	0	0	0	0	0	0	0
Bacillus_amyloliquefaciens_plantarum_YAU_B9601_Y2_uid159001	1	0	0	0	0	0	0	0	0	0	0	0	0	0	0	0
Bacillus_amyloliquefaciens_TA208_uid158701	1	0	0	0	0	0	0	0	0	0	0	0	0	0	0	0
Bacillus_amyloliquefaciens_XH7_uid158881	1	0	0	0	0	0	0	0	0	0	0	0	0	0	0	0
Bacillus_amyloliquefaciens_Y2_uid165195	1	0	0	0	0	0	0	0	0	0	0	1	0	0	0	0
Bacillus_anthracis_A0248_uid59385	1	0	0	0	0	0	1	0	0	0	0	0	0	0	0	0
Bacillus_anthracis_Ames_Ancestor_uid58083	1	0	0	0	0	0	1	0	0	0	0	0	0	0	0	0
Bacillus_anthracis_Ames_uid57909	1	0	0	0	0	0	1	0	0	0	0	0	0	0	0	0
Bacillus_anthracis_CDC_684_uid59303	1	0	0	0	0	0	1	0	0	0	0	0	0	0	0	0
Bacillus_anthracis_H9401_uid162021	1	0	0	0	0	0	1	0	0	0	0	0	0	0	0	0
Bacillus_anthracis_Sterne_uid58091	1	0	0	0	0	0	1	0	0	0	0	0	0	0	0	0
Bacillus_atrophaeus_1942_uid59887	1	0	0	0	0	0	0	0	0	0	0	0	0	0	0	0
Bacillus_cellulosilyticus_DSM_2522_uid43329	0	0	0	0	0	1	0	0	0	0	0	0	0	0	0	0
Bacillus_cereus_03BB102_uid59299	1	0	0	0	0	0	1	0	0	0	0	0	0	0	0	0
Bacillus_cereus_AH187_uid58753	1	0	0	0	0	0	1	0	0	0	0	0	0	0	0	0
Bacillus_cereus_AH820_uid58751	1	0	0	0	0	0	1	0	0	0	0	0	0	0	0	0
Bacillus_cereus_ATCC_10987_uid57673	1	0	0	0	0	0	0	1	0	0	0	0	0	0	0	0
Bacillus_cereus_ATCC_14579_uid57975	0	0	0	0	0	0	1	0	0	0	0	0	0	0	0	0
Bacillus_cereus_B4264_uid58757	1	0	0	0	0	0	1	0	0	0	0	0	0	0	0	0
Bacillus_cereus_biovar_anthracis_CI_uid50615	1	0	0	0	0	0	1	0	0	0	0	0	0	0	0	0
Bacillus_cereus_E33L_uid58103	1	0	0	0	0	0	1	1	0	0	0	1	0	0	0	0
Bacillus_cereus_F837_76_uid83611	1	0	0	0	0	0	1	0	0	0	0	0	0	0	0	0
Bacillus_cereus_FRI_35_uid173403	1	0	0	0	0	0	0	0	0	0	0	0	0	0	0	0
Bacillus_cereus_G9842_uid58759	1	0	0	0	0	0	1	0	0	0	0	0	0	0	0	0
Bacillus_cereus_NC7401_uid82815	1	0	0	0	0	0	1	0	0	0	0	0	0	0	0	0
Bacillus_cereus_Q1_uid58529	1	0	0	0	0	0	1	0	0	0	0	0	0	0	0	0
Bacillus_clausii_KSM_K16_uid58237	0	0	0	0	0	0	0	1	0	0	0	1	0	0	0	0
Bacillus_cytotoxicus_NVH_391_98_uid58317	1	0	0	0	0	0	0	0	0	0	0	1	0	0	0	0
Bacillus_halodurans_C_125_uid57791	1	0	0	0	0	0	0	0	0	0	0	0	0	0	0	0
Bacillus_JS_uid162189	1	0	0	0	0	0	0	0	0	0	0	0	0	0	0	0
Bacillus_megaterium_DSM319_uid48371	1	0	0	0	0	0	1	0	0	0	0	0	0	0	0	0
Bacillus_megaterium_QM_B1551_uid15862	1	0	0	0	0	0	1	1	0	0	0	1	0	0	0	1
Bacillus_megaterium_WSH_002_uid159841	1	0	0	0	0	0	1	0	0	0	0	0	0	0	0	0
Bacillus_selenitireducens_MLS10_uid49513	0	0	0	0	0	0	0	0	0	0	0	1	0	0	0	0
Bacillus_subtilis_168_uid57675	1	0	0	0	0	0	0	0	0	0	0	1	0	0	0	0
Bacillus_subtilis_6051_HGW_uid193706	1	0	0	0	0	0	0	0	0	0	0	0	0	0	0	0
Bacillus_subtilis_BAB_1_uid195461	1	0	0	0	0	0	0	0	0	0	0	0	0	0	0	0
Bacillus_subtilis_BSn5_uid62463	1	0	0	0	0	0	0	0	0	0	0	0	0	0	0	0
Bacillus_subtilis_PY79_uid229877	1	0	0	0	0	0	0	0	0	0	0	0	0	0	0	0
Bacillus_subtilis_QB928_uid173926	1	0	0	0	0	0	0	0	0	0	0	0	0	0	0	0
Bacillus_subtilis_RO_NN_1_uid158879	1	0	0	0	0	0	0	0	0	0	0	0	0	0	0	0
Bacillus_subtilis_spizizenii_TU_B_10_uid73967	1	0	0	0	0	0	0	0	0	0	0	0	0	0	0	0
Bacillus_subtilis_spizizenii_W23_uid51879	1	0	0	0	0	0	0	0	0	0	0	0	0	0	0	0
Bacillus_subtilis_XF_1_uid189187	1	0	0	0	0	0	0	0	0	0	0	0	0	0	0	0
Bacillus_thuringiensis_Al_Hakam_uid58795	1	0	0	0	0	0	1	1	0	0	0	1	0	0	0	0
Bacillus_thuringiensis_BMB171_uid49135	1	0	0	0	0	0	0	0	0	0	0	0	0	0	0	0
Bacillus_thuringiensis_Bt407_uid177931	1	0	0	0	0	0	1	0	0	0	0	0	0	0	0	0
Bacillus_thuringiensis_HD_771_uid173374	1	0	0	0	0	0	1	0	0	0	0	0	0	0	0	1
Bacillus_thuringiensis_HD_789_uid173860	1	0	0	0	0	0	1	0	0	0	0	0	0	0	0	0
Bacillus_thuringiensis_MC28_uid176369	1	0	0	0	0	0	1	0	0	0	0	0	0	0	0	0
Bacillus_thuringiensis_serovar_chinensis_CT_43_uid158151	1	0	0	0	0	0	1	0	0	0	0	0	0	0	0	0
Bacillus_thuringiensis_serovar_finitimus_YBT_020_uid158875	1	0	0	0	0	0	1	0	0	0	0	0	0	0	0	0
Bacillus_thuringiensis_serovar_IS5056_uid190186	1	0	0	0	0	0	1	0	0	0	0	1	0	1	0	0
Bacillus_thuringiensis_serovar_konkukian_97_27_uid58089	1	0	0	0	0	0	1	0	0	0	0	0	0	0	0	0
Bacillus_thuringiensis_serovar_kurstaki_HD73_uid189188	1	0	0	0	0	0	0	0	0	0	0	0	0	0	0	0
Bacillus_thuringiensis_YBT_1518_uid229419	1	0	0	0	0	0	0	0	0	0	0	0	0	0	0	1
Bacillus_toyonensis_BCT_7112_uid227218	1	0	0	0	0	0	1	0	0	0	0	0	0	0	0	0
Bacillus_weihenstephanensis_KBAB4_uid58315	1	0	0	0	0	0	0	0	0	0	0	1	0	0	0	0
Bacteriovorax_marinus_SJ_uid82341	0	0	0	0	1	0	0	0	0	0	0	0	0	0	0	0
Bacteroides_fragilis_638R_uid84217	1	1	0	0	0	1	0	0	0	0	0	0	0	0	0	0
Bacteroides_fragilis_NCTC_9343_uid57639	1	1	0	0	0	1	0	0	0	0	0	0	0	0	0	0
Bacteroides_fragilis_YCH46_uid58195	1	1	0	0	0	1	0	0	0	0	0	0	0	0	0	0
Bacteroides_helcogenes_P_36_108_uid62135	1	1	0	0	0	1	0	0	0	0	0	0	0	0	0	0
Bacteroides_salanitronis_DSM_18170_uid63269	0	0	0	0	0	1	0	0	0	0	0	0	0	0	0	0
Bacteroides_thetaiotaomicron_VPI_5482_uid62913	1	1	0	0	0	1	0	0	0	0	1	0	0	0	0	0
Bacteroides_uniformis_uid13130	0	0	0	0	0	0	0	0	0	0	0	0	0	0	0	1
Bacteroides_vulgatus_ATCC_8482_uid58253	1	1	0	0	0	1	0	0	0	0	0	0	0	0	0	0
Bacteroides_xylanisolvens_XB1A_uid197168	1	1	0	0	0	1	0	0	0	1	1	0	0	0	0	0
Bdellovibrio_bacteriovorus_HD100_uid61595	0	0	0	0	0	0	1	0	0	0	0	1	0	1	0	0
Bdellovibrio_bacteriovorus_Tiberius_uid182482	0	0	0	0	0	0	1	0	0	0	0	0	0	0	0	0
Bdellovibrio_exovorus_JSS_uid194119	0	0	0	0	1	0	1	0	0	0	0	0	0	0	0	0
Belliella_baltica_DSM_15883_uid168182	0	0	0	0	1	0	0	0	0	0	0	1	0	0	0	0
Beutenbergia_cavernae_DSM_12333_uid59047	1	0	0	0	0	0	0	0	0	0	0	1	0	0	0	0
Bifidobacterium_animalis_lactis_AD011_uid58911	0	0	0	0	0	0	0	0	0	0	0	1	0	1	0	0
Bifidobacterium_animalis_lactis_BB_12_uid158871	0	0	0	0	0	0	0	0	0	0	0	1	0	1	0	0
Bifidobacterium_bifidum_BGN4_uid167988	0	0	0	0	0	0	0	0	0	0	0	0	0	1	0	0
Bifidobacterium_bifidum_PRL2010_uid59883	0	0	0	0	0	0	0	0	0	0	0	0	0	1	0	0
Bifidobacterium_longum_F8_uid197184	0	0	0	0	0	0	0	0	0	0	0	1	0	1	0	0
Blastococcus_saxobsidens_DD2_uid89391	0	0	0	0	0	0	0	0	0	0	0	1	0	1	0	0
Blattabacterium_Blaberus_giganteus_uid165873	0	0	0	0	1	0	0	0	0	0	0	0	0	0	0	0
Blattabacterium_Blatta_orientalis_Tarazona_uid188115	0	0	0	0	1	0	0	0	0	0	0	0	0	0	0	0
Blattabacterium_Blattella_germanica_Bge_uid41533	0	0	0	0	1	0	0	0	0	0	0	0	0	0	0	0
Blattabacterium_Cryptocercus_punctulatus_Cpu_uid81083	0	0	0	0	1	0	0	0	0	0	0	0	0	0	0	0
Blattabacterium_Mastotermes_darwiniensis_MADAR_uid77127	0	0	0	0	1	0	0	0	0	0	0	0	0	0	0	0
Blattabacterium_Nauphoeta_cinerea_uid222815	0	0	0	0	1	0	0	0	0	0	0	0	0	0	0	0
Blattabacterium_Panesthia_angustipennis_spadica_BPAA_uid193717	0	0	0	0	1	0	0	0	0	0	0	0	0	0	0	0
Blattabacterium_Periplaneta_americana_BPLAN_uid41287	0	0	0	0	1	0	0	0	0	0	0	0	0	0	0	0
Brachybacterium_faecium_DSM_4810_uid58649	1	0	0	0	0	0	0	0	0	0	0	0	0	0	0	0
Brachyspira_murdochii_DSM_12563_uid48819	0	0	0	1	0	0	1	0	0	0	0	0	0	0	0	0
Brachyspira_pilosicoli_WesB_uid175256	0	0	0	0	0	0	0	0	0	1	0	0	0	0	0	0
Bradyrhizobium_BTAi1_uid58505	0	0	0	0	0	0	0	0	0	0	0	0	1	0	0	0
Bradyrhizobium_ORS_278_uid58941	0	0	0	0	0	0	0	0	0	0	0	0	1	0	0	0
Brevibacillus_brevis_NBRC_100599_uid59175	0	0	0	0	0	0	0	0	0	0	0	1	1	1	0	0
Brevundimonas_subvibrioides_ATCC_15264_uid42117	0	0	0	0	0	1	0	0	0	0	0	0	0	0	0	0
Burkholderia_383_uid58073	0	0	0	0	0	0	0	1	0	0	0	0	0	0	0	0
Burkholderia_ambifaria_AMMD_uid58303	0	0	0	0	0	0	0	1	0	0	0	0	0	0	0	0
Burkholderia_ambifaria_MC40_6_uid58701	0	0	0	0	0	0	0	1	0	0	0	0	0	0	0	0
Burkholderia_CCGE1001_uid42975	0	0	0	0	0	0	0	1	0	0	0	0	0	0	0	0
Burkholderia_CCGE1002_uid42523	0	0	0	0	0	0	0	1	0	0	0	0	0	0	0	0
Burkholderia_CCGE1003_uid46253	0	0	0	0	0	0	0	1	0	0	0	0	0	0	0	0
Burkholderia_cenocepacia_MC0_3_uid58769	0	0	0	0	0	0	0	1	0	0	0	0	0	0	0	0
Burkholderia_mallei_ATCC_23344_uid57725	0	0	0	0	0	0	0	0	0	0	0	0	0	0	0	1
Burkholderia_mallei_NCTC_10229_uid58383	0	0	0	0	0	0	0	0	0	0	0	0	0	0	0	1
Burkholderia_multivorans_ATCC_17616_uid58697	0	0	0	0	0	0	0	1	0	0	0	0	0	0	0	0
Burkholderia_multivorans_ATCC_17616_uid58909	0	0	0	0	0	0	0	1	0	0	0	0	0	0	0	0
Burkholderia_phymatum_STM815_uid58699	0	0	0	0	0	0	0	1	0	0	0	0	0	0	0	0
Burkholderia_phytofirmans_PsJN_uid58729	0	0	0	0	0	0	0	1	0	0	0	0	0	0	0	0
Burkholderia_pseudomallei_1106a_uid58515	0	0	0	0	0	0	0	0	0	0	0	0	0	0	0	1
Burkholderia_pseudomallei_668_uid58389	0	0	0	0	0	0	0	0	0	0	0	0	1	0	0	1
Burkholderia_pseudomallei_MSHR346_uid55259	0	0	0	0	0	0	0	0	0	0	0	0	0	0	0	1
Burkholderia_thailandensis_E264_uid58081	0	0	0	0	0	0	0	0	0	0	0	0	0	1	0	1
Burkholderia_vietnamiensis_G4_uid58075	0	0	0	0	0	0	0	1	0	0	0	0	0	0	0	0
Butyrivibrio_fibrisolvens_uid197155	0	0	0	0	0	1	0	0	0	0	0	0	0	0	0	0
Butyrivibrio_proteoclasticus_B316_uid51489	0	0	0	0	0	1	0	0	0	0	0	0	0	0	0	0
Caldisericum_exile_AZM16c01_uid158173	0	0	0	0	0	0	1	0	0	0	0	0	0	0	0	0
Caldisphaera_lagunensis_DSM_15908_uid183486	1	0	0	0	1	0	0	0	0	0	0	0	0	0	0	0
Calditerrivibrio_nitroreducens_DSM_19672_uid60821	0	0	0	0	0	1	0	0	0	0	0	0	0	0	0	0
Caldivirga_maquilingensis_IC_167_uid58711	1	0	0	0	0	0	0	0	0	0	0	0	0	0	0	0
Calothrix_PCC_6303_uid183109	0	0	0	0	0	0	0	0	0	0	0	0	1	0	0	0
Calothrix_PCC_7507_uid182930	0	0	0	0	0	0	0	0	0	0	0	1	1	0	0	0
Campylobacter_03_427_uid226993	0	0	0	0	0	1	0	0	0	0	0	0	0	0	0	0
Campylobacter_coli_15_537360_uid226113	0	0	0	0	0	1	0	0	0	0	0	0	0	0	0	0
Campylobacter_coli_76339_uid217050	0	0	0	0	0	1	0	0	0	0	0	0	0	0	0	0
Campylobacter_coli_CVM_N29710_uid219322	0	0	0	0	0	1	0	0	0	0	0	0	0	0	0	0
Campylobacter_concisus_13826_uid58667	0	0	0	0	0	1	0	0	0	0	0	0	0	0	0	0
Campylobacter_curvus_525_92_uid58669	0	0	0	0	0	1	0	0	0	0	0	0	0	0	0	0
Campylobacter_fetus_82_40_uid58545	0	0	0	0	0	1	0	0	0	0	0	0	0	0	0	0
Campylobacter_jejuni_00_2425_uid219359	0	0	0	0	0	1	0	0	0	0	0	0	0	0	0	0
Campylobacter_jejuni_00_2426_uid219324	0	0	0	0	0	1	0	0	0	0	0	0	0	0	0	0
Campylobacter_jejuni_00_2538_uid219325	0	0	0	0	0	1	0	0	0	0	0	0	0	0	0	0
Campylobacter_jejuni_00_2544_uid219326	0	0	0	0	0	1	0	0	0	0	0	0	0	0	0	0
Campylobacter_jejuni_4031_uid222817	0	0	0	0	0	1	0	0	0	0	0	0	0	0	0	0
Campylobacter_jejuni_81116_uid58771	0	0	0	0	0	1	0	0	0	0	0	0	0	0	0	0
Campylobacter_jejuni_81_176_uid58503	0	0	0	0	0	1	0	0	0	0	0	0	0	0	0	0
Campylobacter_jejuni_doylei_269_97_uid58671	0	0	0	0	0	1	0	0	0	0	0	0	0	0	0	0
Campylobacter_jejuni_IA3902_uid159531	0	0	0	0	0	1	0	0	0	0	0	0	0	0	0	0
Campylobacter_jejuni_ICDCCJ07001_uid61249	0	0	0	0	0	1	0	0	0	0	0	0	0	0	0	0
Campylobacter_jejuni_M1_uid159535	0	0	0	0	0	1	0	0	0	0	0	0	0	0	0	0
Campylobacter_jejuni_NCTC_11168_ATCC_700819_uid57587	0	0	0	0	0	1	0	0	0	0	0	0	0	0	0	0
Campylobacter_jejuni_NCTC_11168_BN148_uid174152	0	0	0	0	0	1	0	0	0	0	0	0	0	0	0	0
Campylobacter_jejuni_PT14_uid176499	0	0	0	0	0	1	0	0	0	0	0	0	0	0	0	0
Campylobacter_jejuni_RM1221_uid57899	0	0	0	0	0	1	0	0	0	0	0	0	0	0	0	0
Campylobacter_jejuni_S3_uid159533	0	0	0	0	0	1	0	0	0	0	0	0	0	0	0	0
Campylobacter_lari_RM2100_uid58115	0	0	0	0	0	1	0	0	0	0	0	0	0	0	0	0
Candidatus_Arthromitus_SFB_mouse_Japan_uid71379	0	0	0	0	0	0	1	0	0	0	0	0	0	0	0	0
Candidatus_Arthromitus_SFB_mouse_Yit_uid159517	0	0	0	0	0	0	1	0	0	0	0	0	0	0	0	0
Candidatus_Arthromitus_SFB_rat_Yit_uid73425	0	0	0	0	0	0	1	0	0	0	0	0	0	0	0	0
Candidatus_Azobacteroides_pseudotrichonymphae_genomovar_CFP2_uid59163	0	0	0	0	0	1	0	0	0	0	0	0	0	0	0	0
Candidatus_Hamiltonella_defensa_5AT_Acyrthosiphon_pisum_uid59289	0	0	0	0	0	1	0	0	0	0	0	0	0	0	0	0
Candidatus_Koribacter_versatilis_Ellin345_uid58479	0	0	0	0	0	1	1	0	0	0	0	0	0	0	0	0
Candidatus_Methylomirabilis_oxyfera_uid161981	0	0	0	0	0	0	1	0	0	0	0	0	0	0	0	0
Candidatus_Pelagibacter_IMCC9063_uid66305	0	0	0	0	1	0	1	0	0	0	0	0	0	0	0	0
Candidatus_Pelagibacter_ubique_HTCC1062_uid58401	0	0	0	0	1	0	1	0	0	0	0	0	0	0	0	0
Candidatus_Solibacter_usitatus_Ellin6076_uid58139	1	1	0	0	0	1	0	0	0	0	0	0	0	0	0	0
Capnocytophaga_canimorsus_Cc5_uid70727	0	0	0	0	1	0	0	0	0	0	0	0	0	0	0	0
Carboxydothermus_hydrogenoformans_Z_2901_uid57821	0	0	0	0	0	0	0	1	0	0	0	0	0	0	0	0
Caulobacter_crescentus_CB15_uid57891	0	0	0	0	0	1	0	0	0	0	0	0	1	0	0	1
Caulobacter_crescentus_NA1000_uid59307	0	0	0	0	0	1	0	0	0	0	0	0	1	0	0	1
Caulobacter_K31_uid58551	0	0	0	0	0	1	0	0	0	0	0	1	0	0	0	0
Caulobacter_segnis_ATCC_21756_uid41709	0	0	0	0	0	1	0	0	0	0	0	0	0	0	0	0
Cellulomonas_flavigena_DSM_20109_uid48821	0	0	0	0	0	0	1	0	0	0	0	0	0	0	0	0
Cellulophaga_algicola_DSM_14237_uid62159	1	0	0	0	1	0	0	0	0	0	0	1	1	0	0	0
Cellulophaga_lytica_DSM_7489_uid63401	1	0	0	0	1	0	0	0	0	0	0	1	1	0	0	0
Cellvibrio_japonicus_Ueda107_uid59139	0	0	0	0	0	1	0	0	0	0	0	0	0	0	0	0
Chitinophaga_pinensis_DSM_2588_uid59113	1	0	0	0	0	1	1	0	0	0	0	1	0	0	0	0
Chlorobaculum_parvum_NCIB_8327_uid59185	0	0	0	0	0	1	0	0	0	0	0	0	0	0	0	0
Chlorobium_chlorochromatii_CaD3_uid58375	0	0	0	0	0	1	0	0	0	0	0	0	0	0	0	0
Chlorobium_limicola_DSM_245_uid58127	0	0	0	0	0	1	0	0	0	0	0	0	0	0	0	0
Chlorobium_luteolum_DSM_273_uid58175	0	0	0	0	0	1	0	0	0	0	0	0	0	0	0	0
Chlorobium_phaeobacteroides_BS1_uid58131	0	0	0	0	0	1	0	0	0	0	0	0	0	0	0	0
Chlorobium_phaeobacteroides_DSM_266_uid58133	0	0	0	0	0	1	0	0	0	0	0	0	0	0	0	0
Chlorobium_phaeovibrioides_DSM_265_uid58129	0	0	0	0	0	1	0	0	0	0	0	0	0	0	0	0
Chlorobium_tepidum_TLS_uid57897	0	0	0	0	0	1	0	0	0	0	0	0	0	0	0	0
Chloroflexus_aggregans_DSM_9485_uid58621	0	0	0	0	0	1	0	0	0	0	0	0	0	0	0	0
Chloroflexus_aurantiacus_J_10_fl_uid57657	0	0	0	0	0	1	0	0	0	0	0	0	0	0	0	0
Chloroflexus_Y_400_fl_uid59085	0	0	0	0	0	1	0	0	0	0	0	0	0	0	0	0
Chloroherpeton_thalassium_ATCC_35110_uid59187	0	0	0	0	0	0	1	0	0	0	0	0	0	0	0	0
Chromobacterium_violaceum_ATCC_12472_uid58001	1	0	0	0	0	0	0	1	0	0	0	1	0	1	0	0
Chromohalobacter_salexigens_DSM_3043_uid62921	0	0	0	0	0	1	0	0	0	0	0	0	0	0	0	0
Chroococcidiopsis_thermalis_PCC_7203_uid183002	0	0	0	0	0	0	1	0	0	0	0	0	0	0	0	0
Chthonomonas_calidirosea_T49_uid208678	0	0	0	0	0	0	0	0	0	0	0	0	1	0	0	0
Citrobacter_koseri_ATCC_BAA_895_uid58143	1	0	1	0	1	0	1	0	0	0	0	0	0	0	0	1
Citrobacter_rodentium_ICC168_uid43089	1	0	0	0	1	0	1	1	0	0	0	0	0	0	0	1
Clavibacter_michiganensis_NCPPB_382_uid61625	0	0	0	0	0	0	0	0	0	0	0	0	0	1	0	0
Clavibacter_michiganensis_nebraskensis_NCPPB_2581_uid195908	0	0	0	0	0	0	0	0	0	0	0	0	0	1	0	0
Clostridiales_genomosp_BVAB3_UPII9_5_uid46219	0	0	0	1	0	0	0	0	0	0	0	0	0	0	0	0
Clostridium_botulinum_B_Eklund_17B_uid59159	0	0	0	1	0	0	1	0	0	0	0	0	0	0	0	0
Clostridium_botulinum_E3_Alaska_E43_uid59157	0	0	0	1	0	0	1	0	0	0	0	0	0	0	0	0
Clostridium_cf_saccharolyticum_K10_uid197201	0	0	0	1	0	0	0	0	0	0	0	0	0	0	0	0
Clostridium_difficile_630_uid57679	0	0	0	1	0	0	1	0	1	0	0	0	1	0	0	0
Clostridium_difficile_BI1_uid158363	0	0	0	1	0	0	1	0	1	0	0	0	0	0	0	0
Clostridium_difficile_CD196_uid41017	0	0	0	1	0	0	1	0	1	0	0	0	0	0	0	0
Clostridium_difficile_R20291_uid40921	0	0	0	1	0	0	1	0	1	0	0	0	0	0	0	0
Clostridium_lentocellum_DSM_5427_uid49117	0	0	0	0	0	0	1	0	0	0	0	0	0	0	0	0
Clostridium_ljungdahlii_DSM_13528_uid50583	1	1	1	0	0	0	0	0	0	0	0	0	0	0	0	0
Clostridium_perfringens_13_uid57681	0	0	0	1	0	0	1	0	0	0	0	0	0	0	0	0
Clostridium_perfringens_ATCC_13124_uid57901	0	0	0	1	0	0	1	0	0	0	0	0	0	0	0	0
Clostridium_phytofermentans_ISDg_uid58519	0	0	0	1	0	0	0	0	0	0	0	0	0	0	0	0
Clostridium_saccharobutylicum_DSM_13864_uid223284	0	0	0	0	0	0	1	0	0	0	0	1	0	0	0	0
Clostridium_saccharolyticum_WM1_uid51419	0	0	0	0	0	1	0	0	0	0	0	0	0	0	0	0
Clostridium_saccharoperbutylacetonicum_ATCC_27021_uid189747	0	0	0	0	0	1	1	0	0	0	0	0	0	0	0	0
Clostridium_stercorarium_DSM_8532_uid186819	0	0	0	1	0	0	1	0	0	0	0	0	0	0	0	0
Clostridium_stercorarium_DSM_8532_uid195569	0	0	0	1	0	0	1	0	0	0	0	0	0	0	0	0
Clostridium_sticklandii_uid59585	0	0	0	1	0	0	0	0	0	0	0	0	0	0	0	1
Clostridium_tetani_12124569_uid227214	1	1	1	0	0	0	0	0	0	1	1	0	0	0	0	0
Clostridium_tetani_E88_uid57683	1	0	1	0	0	0	0	0	0	0	0	0	0	0	0	0
Collimonas_fungivorans_Ter331_uid70793	0	0	0	0	0	0	0	0	0	0	0	1	0	1	0	0
Comamonas_testosteroni_CNB_2_uid62961	0	0	0	0	0	0	1	0	0	0	0	0	0	0	0	0
Conexibacter_woesei_DSM_14684_uid43467	0	0	0	0	0	1	0	0	0	0	0	1	0	0	0	0
Coprococcus_catus_GD_7_uid197174	0	0	0	0	0	1	0	0	0	0	0	1	0	0	0	0
Coprothermobacter_proteolyticus_DSM_5265_uid59253	0	0	0	0	0	0	1	0	0	0	0	0	0	0	0	0
Coraliomargarita_akajimensis_DSM_45221_uid47079	0	0	0	0	0	1	0	0	0	0	0	0	0	0	0	0
Corallococcus_coralloides_DSM_2259_uid157997	0	0	0	0	0	0	1	0	0	0	0	0	0	0	0	0
Corynebacterium_argentoratense_DSM_44202_uid217419	1	0	0	0	0	0	0	0	0	0	0	0	0	0	0	0
Corynebacterium_aurimucosum_ATCC_700975_uid59409	1	0	0	0	0	0	0	0	0	0	0	0	0	1	0	0
Corynebacterium_jeikeium_K411_uid58399	0	0	0	0	0	0	0	0	0	0	0	0	0	1	0	0
Corynebacterium_maris_DSM_45190_uid214081	0	0	0	0	0	0	0	0	0	1	0	0	0	0	0	0
Corynebacterium_resistens_DSM_45100_uid50555	1	0	0	0	0	0	0	0	0	0	0	0	0	1	0	0
Coxiella_burnetii_CbuG_Q212_uid58893	0	0	0	0	1	0	0	0	0	0	0	0	0	0	0	0
Coxiella_burnetii_CbuK_Q154_uid58895	0	0	0	0	1	0	0	0	0	0	0	0	0	0	0	0
Coxiella_burnetii_Dugway_5J108_111_uid58629	0	0	0	0	1	0	0	0	0	0	0	1	0	1	0	0
Coxiella_burnetii_RSA_331_uid58637	0	0	0	0	1	0	0	0	0	0	0	0	0	0	0	0
Coxiella_burnetii_RSA_493_uid57631	0	0	0	0	1	0	0	0	0	0	0	0	0	1	0	0
Crinalium_epipsammum_PCC_9333_uid183113	0	0	0	0	0	0	1	0	0	0	0	1	1	0	0	0
Croceibacter_atlanticus_HTCC2559_uid49661	0	0	0	0	1	0	0	0	0	0	0	0	0	0	0	0
Cronobacter_sakazakii_45402_uid231516	0	0	0	0	1	0	1	0	0	0	0	0	0	0	0	0
Cronobacter_sakazakii_ATCC_BAA_894_uid58145	0	0	0	0	1	0	1	0	0	0	0	0	0	0	0	1
Cronobacter_sakazakii_ES15_uid167045	0	0	0	0	1	0	1	0	0	0	0	0	0	0	0	0
Cronobacter_sakazakii_Sp291_uid189241	0	0	0	0	1	0	1	0	0	0	0	0	0	0	0	0
Cronobacter_turicensis_z3032_uid40821	0	0	0	0	1	0	1	1	0	0	0	1	0	0	0	1
Cupriavidus_metallidurans_CH34_uid57815	0	0	0	0	0	0	1	0	0	0	0	0	0	0	0	0
Cupriavidus_necator_N_1_uid68689	0	0	0	0	0	0	0	0	0	0	0	0	0	0	0	1
Cyanobacterium_PCC_10605_uid183340	0	0	0	0	0	0	0	0	0	0	0	0	1	0	0	0
cyanobacterium_UCYN_A_uid43697	0	0	0	0	0	0	1	0	0	0	0	0	0	0	0	0
Cyanobacterium_UCYN_A_uid43697	0	0	0	0	1	0	0	0	0	0	0	0	0	0	0	0
Cyanothece_PCC_8801_uid59027	0	0	0	0	0	1	0	0	0	0	0	0	0	0	0	0
Cyanothece_PCC_8802_uid59143	0	0	0	0	0	1	0	0	0	0	0	0	0	0	0	0
Cyclobacterium_marinum_DSM_745_uid71485	0	0	0	0	0	1	0	0	0	0	0	0	0	0	0	0
Cycloclasticus_zancles_7_ME_uid214092	0	0	0	0	1	0	0	0	0	0	0	0	0	0	0	0
Cylindrospermum_stagnale_PCC_7417_uid183111	0	0	0	0	0	0	1	0	0	0	0	0	0	1	0	0
Dactylococcopsis_salina_PCC_8305_uid183341	0	0	0	1	0	0	0	0	0	0	0	0	0	0	0	0
Deferribacter_desulfuricans_SSM1_uid46653	1	0	0	0	0	0	1	0	0	0	0	0	0	0	0	0
Dehalobacter_11DCA_uid177715	0	0	0	0	0	1	0	0	0	0	0	0	0	0	0	0
Dehalobacter_CF_uid177714	0	0	0	0	0	1	0	1	0	0	0	0	0	0	0	0
Deinococcus_deserti_VCD115_uid58615	1	0	0	0	0	0	0	0	0	0	0	0	0	0	0	0
Deinococcus_geothermalis_DSM_11300_uid58275	1	0	0	0	0	1	0	0	0	0	0	0	1	0	0	0
Deinococcus_gobiensis_I_0_uid162509	1	0	0	0	0	0	0	0	0	0	0	0	0	0	0	0
Deinococcus_maricopensis_DSM_21211_uid62225	1	0	0	0	0	1	0	0	0	0	0	0	1	0	0	1
Deinococcus_peraridilitoris_DSM_19664_uid183485	1	0	0	0	0	1	0	0	0	0	0	0	0	0	0	0
Deinococcus_proteolyticus_MRP_uid63399	1	0	0	0	0	0	0	0	0	0	0	0	1	0	0	0
Deinococcus_radiodurans_R1_uid57665	1	0	0	0	0	0	0	0	0	0	0	0	0	0	0	0
Delftia_acidovorans_SPH_1_uid58703	0	0	0	0	0	0	1	1	0	0	0	0	0	0	0	0
Delftia_Cs1_4_uid67319	0	0	0	0	0	0	1	1	0	0	0	0	0	0	0	0
Denitrovibrio_acetiphilus_DSM_12809_uid46657	0	0	0	0	1	0	0	0	0	0	0	0	0	0	0	0
Desulfarculus_baarsii_DSM_2075_uid51371	0	0	0	0	0	0	1	0	0	0	0	0	0	0	0	0
Desulfitobacterium_dehalogenans_ATCC_51507_uid82553	0	0	1	1	0	0	0	0	0	0	0	0	0	0	0	1
Desulfitobacterium_dichloroeliminans_LMG_P_21439_uid82555	0	0	0	0	0	0	0	0	0	0	0	0	0	0	0	1
Desulfitobacterium_hafniense_DCB_2_uid57749	0	0	1	1	0	0	0	0	0	0	0	0	0	0	0	0
Desulfitobacterium_hafniense_Y51_uid58605	0	0	1	1	0	0	0	0	0	0	0	0	0	0	0	0
Desulfobacca_acetoxidans_DSM_11109_uid65785	0	0	0	0	0	0	0	0	0	0	0	1	0	0	0	0
Desulfobacterium_autotrophicum_HRM2_uid59061	0	0	0	0	1	0	1	0	0	0	0	0	0	0	0	1
Desulfobacula_toluolica_Tol2_uid175777	0	0	0	0	1	0	1	0	0	0	0	0	0	0	0	0
Desulfobulbus_propionicus_DSM_2032_uid62265	0	0	0	0	0	1	0	0	0	0	0	0	0	0	0	0
Desulfocapsa_sulfexigens_DSM_10523_uid189952	0	0	0	0	1	0	0	0	0	0	0	0	0	0	0	0
Desulfosporosinus_acidiphilus_SJ4_uid156759	0	0	1	0	0	1	0	0	0	0	0	0	0	0	0	0
Desulfosporosinus_meridiei_DSM_13257_uid75097	0	0	1	0	0	1	0	0	0	0	0	0	0	0	0	1
Desulfosporosinus_orientis_DSM_765_uid82939	0	0	1	0	0	1	0	0	0	0	0	0	0	0	0	0
Desulfotalea_psychrophila_LSv54_uid58153	1	1	0	0	0	0	0	0	0	0	0	0	0	0	0	0
Desulfotomaculum_carboxydivorans_CO_1_SRB_uid67317	0	0	1	0	0	0	0	0	0	0	0	0	0	0	0	0
Desulfotomaculum_reducens_MI_1_uid58277	0	0	1	0	0	0	0	0	0	0	0	0	0	0	0	1
Desulfotomaculum_ruminis_DSM_2154_uid67507	0	0	1	0	0	1	0	1	0	0	0	0	0	0	0	0
Desulfovibrio_aespoeensis_Aspo_2_uid42613	0	0	0	0	1	0	0	0	0	0	0	0	0	0	0	0
Desulfovibrio_africanus_Walvis_Bay_uid66847	0	0	0	0	0	1	0	0	0	0	0	0	0	0	0	0
Desulfovibrio_alaskensis_G20_uid57941	0	0	0	0	1	0	0	0	0	0	0	0	0	0	0	0
Desulfovibrio_desulfuricans_ND132_uid63159	0	0	0	0	0	1	1	0	0	0	0	0	0	0	0	0
Desulfovibrio_piezophilus_C1TLV30_uid190704	0	0	0	0	1	0	0	0	0	0	0	0	0	0	0	0
Desulfovibrio_vulgaris_DP4_uid58679	0	0	0	0	1	0	0	0	0	0	0	0	0	0	0	0
Desulfovibrio_vulgaris_Hildenborough_uid57645	0	0	0	0	1	0	0	0	0	0	0	0	0	0	0	0
Desulfovibrio_vulgaris_Miyazaki_F_uid59089	0	0	0	0	0	1	0	0	0	0	0	0	0	0	0	0
Desulfovibrio_vulgaris_RCH1_uid161961	0	0	0	0	1	0	0	0	0	0	0	0	0	0	0	0
Desulfurispirillum_indicum_S5_uid45897	0	0	0	0	0	1	0	0	0	0	0	0	0	0	0	0
Dickeya_dadantii_3937_uid52537	0	0	0	0	0	1	1	0	0	0	0	0	0	0	0	1
Dickeya_dadantii_Ech586_uid42519	0	0	0	0	0	1	1	0	0	0	0	1	0	0	0	0
Dickeya_dadantii_Ech703_uid59363	0	0	0	0	0	1	1	0	0	0	0	0	0	0	0	0
Dickeya_zeae_Ech1591_uid59297	0	0	0	0	0	1	1	0	0	0	0	0	0	0	0	0
Dictyoglomus_thermophilum_H_6_12_uid59439	0	0	1	0	0	0	0	0	0	0	0	0	0	0	0	0
Dictyoglomus_turgidum_DSM_6724_uid59177	0	0	1	0	0	0	0	0	0	0	0	0	0	0	0	0
Dinoroseobacter_shibae_DFL_12_uid58707	0	0	0	0	0	0	0	0	0	0	0	0	1	0	0	1
Edwardsiella_ictaluri_93_146_uid59403	0	0	0	0	1	0	0	1	0	0	0	0	0	0	0	0
Edwardsiella_tarda_C07_087_uid193773	0	0	0	0	1	0	0	0	0	0	0	0	0	0	0	0
Edwardsiella_tarda_EIB202_uid41819	0	0	0	0	1	0	0	0	0	0	0	0	0	0	0	0
Edwardsiella_tarda_FL6_60_uid159657	0	0	0	0	1	0	0	1	0	0	0	1	1	1	0	0
Elusimicrobium_minutum_Pei191_uid58949	0	0	0	0	0	0	0	1	0	0	0	0	0	0	0	0
Emticicia_oligotrophica_DSM_17448_uid177079	1	0	0	0	0	0	0	0	0	0	0	0	0	0	0	0
Enterobacter_638_uid58727	1	0	0	0	1	0	1	1	0	0	0	1	0	1	0	1
Enterobacter_aerogenes_EA1509E_uid187411	1	0	0	0	1	0	1	0	0	0	0	0	0	0	0	0
Enterobacter_aerogenes_KCTC_2190_uid68103	1	0	0	0	1	0	1	1	0	0	0	0	0	0	0	1
Enterobacter_asburiae_LF7a_uid72793	1	0	0	0	1	0	1	0	0	0	0	0	0	0	0	1
Enterobacter_cloacae_ATCC_13047_uid48363	1	0	0	0	1	0	1	0	0	0	0	0	0	0	0	1
Enterobacter_cloacae_dissolvens_SDM_uid168997	1	0	0	0	1	0	1	1	0	0	0	0	0	0	0	1
Enterobacter_cloacae_EcWSU1_uid80739	1	0	0	0	1	0	1	0	0	0	0	0	0	0	0	1
Enterobacter_cloacae_ENHKU01_uid172463	1	0	0	0	0	0	1	0	0	0	0	0	0	0	0	0
Enterobacter_cloacae_NCTC_9394_uid197202	1	0	0	0	1	0	0	0	0	0	0	0	0	0	0	0
Enterobacter_cloacae_SCF1_uid59969	1	0	1	0	1	0	1	0	0	0	0	0	0	0	0	0
Enterobacteriaceae_bacterium_FGI_57_uid185181	0	0	0	0	1	0	1	0	0	0	0	0	0	0	0	1
Enterobacter_R4_368_uid208672	0	0	0	0	0	1	1	1	0	0	0	0	0	0	0	1
Erwinia_amylovora_ATCC_49946_uid46943	0	0	0	0	1	0	1	0	0	0	0	0	0	0	0	0
Erwinia_amylovora_CFBP1430_uid46839	0	0	0	0	1	0	1	1	0	0	0	0	0	0	0	1
Erwinia_billingiae_Eb661_uid50547	1	0	0	0	1	0	1	1	0	0	0	0	0	0	0	1
Erwinia_Ejp617_uid159955	0	0	0	0	1	0	1	0	0	0	0	0	0	0	0	0
Erwinia_pyrifoliae_DSM_12163_uid159693	0	0	0	0	1	0	1	1	0	0	0	0	1	0	0	0
Erwinia_pyrifoliae_Ep1_96_uid40659	0	0	0	0	1	0	1	1	0	0	0	0	1	0	0	0
Erwinia_tasmaniensis_Et1_99_uid59029	0	0	0	0	1	0	1	1	0	0	0	0	0	0	0	1
Escherichia_blattae_DSM_4481_uid165043	0	0	0	0	1	0	0	0	0	0	0	0	0	0	0	1
Escherichia_coli_042_uid161985	0	0	1	0	1	0	1	1	0	0	0	0	0	0	0	1
Escherichia_coli_536_uid58531	0	0	0	0	1	0	1	0	0	0	0	0	0	0	0	1
Escherichia_coli_55989_uid59383	0	0	0	0	1	0	1	1	0	0	0	0	0	0	0	1
Escherichia_coli_ABU_83972_uid161975	0	0	0	0	1	0	1	0	0	0	0	0	0	0	0	0
Escherichia_coli_APEC_O1_uid58623	0	0	0	0	1	0	1	0	0	0	0	0	0	0	0	1
Escherichia_coli_APEC_O78_uid187277	0	0	0	0	1	0	1	0	0	0	0	0	0	0	0	0
Escherichia_coli_ATCC_8739_uid58783	0	0	0	0	1	0	1	0	0	0	0	0	0	0	0	1
Escherichia_coli_BL21_DE3_uid161947	0	0	0	0	1	0	1	1	0	0	0	0	0	0	0	1
Escherichia_coli_BL21_DE3_uid161949	0	0	0	0	1	0	1	1	0	0	0	0	0	0	0	1
Escherichia_coli_BL21_Gold_DE3_pLysS_AG_uid59245	0	0	0	0	1	0	0	0	0	0	0	0	0	0	0	0
Escherichia_coli_B_REL606_uid58803	0	0	0	0	1	0	1	0	0	0	0	0	0	0	0	0
Escherichia_coli_BW2952_uid59391	0	0	0	0	1	0	1	0	0	0	0	0	0	0	0	1
Escherichia_coli_CFT073_uid57915	0	0	0	0	1	0	1	1	0	0	0	0	0	0	0	1
Escherichia_coli_clone_D_i14_uid162049	0	0	0	0	1	0	0	0	0	0	0	0	0	0	0	0
Escherichia_coli_clone_D_i2_uid162047	0	0	0	0	1	0	0	0	0	0	0	0	0	0	0	0
Escherichia_coli_DH1_uid161951	0	0	0	0	1	0	1	0	0	0	0	0	0	0	0	0
Escherichia_coli_DH1_uid162051	0	0	0	0	1	0	1	0	0	0	0	0	0	0	0	0
Escherichia_coli_E24377A_uid58395	0	0	0	0	1	0	1	1	0	0	0	0	0	0	0	1
Escherichia_coli_ED1a_uid59379	0	0	0	0	1	0	1	1	0	0	0	0	0	0	0	1
Escherichia_coli_ETEC_H10407_uid161993	0	0	0	0	1	0	1	0	0	0	0	0	0	0	0	1
Escherichia_coli_HS_uid58393	0	0	0	0	1	0	1	0	0	0	0	0	0	0	0	1
Escherichia_coli_IAI1_uid59377	0	0	0	0	1	0	1	0	0	0	0	0	0	0	0	1
Escherichia_coli_IAI39_uid59381	1	0	1	0	1	0	1	1	0	0	0	0	0	0	0	1
Escherichia_coli_IHE3034_uid162007	0	0	0	0	1	0	1	0	0	0	0	0	0	0	0	0
Escherichia_coli_JJ1886_uid226103	0	0	0	0	1	0	1	0	0	0	0	0	0	0	0	0
Escherichia_coli_K_12_substr_DH10B_uid58979	0	0	0	0	1	0	0	0	0	0	0	0	0	0	0	0
Escherichia_coli_K_12_substr_MDS42_uid193705	0	0	0	0	1	0	0	0	0	0	0	0	0	0	0	0
Escherichia_coli_K_12_substr_MG1655_uid57779	0	0	0	0	1	0	0	0	0	0	0	0	0	0	0	0
Escherichia_coli_K_12_substr_W3110_uid161931	0	0	0	0	1	0	0	0	0	0	0	0	0	0	0	0
Escherichia_coli_KO11FL_uid162099	0	0	0	0	1	0	1	0	0	0	0	0	0	0	0	0
Escherichia_coli_KO11FL_uid52593	0	0	0	0	1	0	1	0	0	0	0	0	0	0	0	0
Escherichia_coli_LF82_uid161965	0	0	0	0	1	0	1	0	0	0	0	0	0	0	0	0
Escherichia_coli_LY180_uid219461	0	0	0	0	1	0	1	0	0	0	0	0	0	0	0	0
Escherichia_coli_NA114_uid162139	0	0	0	0	1	0	1	0	0	0	0	0	0	0	0	0
Escherichia_coli_O103_H2_12009_uid41013	0	0	0	0	1	0	1	0	0	0	0	0	0	0	0	1
Escherichia_coli_O104_H4_2009EL_2050_uid175905	0	0	0	0	1	0	1	0	0	0	0	0	0	0	0	0
Escherichia_coli_O104_H4_2009EL_2071_uid176128	0	0	0	0	1	0	1	0	0	0	0	0	0	0	0	0
Escherichia_coli_O104_H4_2011C_3493_uid176127	0	0	0	0	1	0	1	1	0	0	0	0	0	0	0	1
Escherichia_coli_O111_H_11128_uid41023	0	0	0	0	1	0	0	0	0	1	0	0	0	0	0	1
Escherichia_coli_O127_H6_E2348_69_uid59343	0	0	0	0	1	0	1	0	0	0	0	0	0	0	0	1
Escherichia_coli_O157_H7_EC4115_uid59091	0	0	1	0	1	0	1	0	0	1	0	0	0	0	0	1
Escherichia_coli_O157_H7_EDL933_uid57831	0	0	1	0	1	0	1	0	0	1	0	0	0	0	0	0
Escherichia_coli_O157_H7_Sakai_uid57781	0	0	1	0	1	0	1	0	0	1	0	0	0	0	0	0
Escherichia_coli_O157_H7_TW14359_uid59235	0	0	1	0	1	0	1	0	0	1	0	0	0	0	0	0
Escherichia_coli_O26_H11_11368_uid41021	0	0	0	0	1	0	1	0	0	1	0	0	0	0	0	0
Escherichia_coli_O55_H7_CB9615_uid46655	0	0	1	0	1	0	1	0	0	0	0	0	0	0	0	1
Escherichia_coli_O55_H7_RM12579_uid162153	0	0	1	0	1	0	1	0	0	0	0	0	0	0	0	0
Escherichia_coli_O7_K1_CE10_uid162115	1	0	1	0	1	0	1	0	0	0	0	0	0	0	0	1
Escherichia_coli_O83_H1_NRG_857C_uid161987	0	0	0	0	1	0	1	0	0	0	0	0	0	0	0	1
Escherichia_coli_P12b_uid162061	0	0	0	0	1	0	1	0	0	0	0	0	0	0	0	1
Escherichia_coli_PMV_1_uid219679	0	0	0	0	1	0	1	0	0	0	0	0	0	0	0	0
Escherichia_coli_S88_uid62979	0	0	0	0	1	0	1	1	0	0	0	0	0	0	0	1
Escherichia_coli_SE11_uid59425	0	0	0	0	1	0	1	0	0	0	0	0	0	0	0	1
Escherichia_coli_SE15_uid161939	0	0	0	0	1	0	1	0	0	0	0	0	0	0	0	0
Escherichia_coli_SMS_3_5_uid58919	0	0	1	0	1	0	1	1	0	0	0	0	0	0	0	1
Escherichia_coli_UM146_uid162043	0	0	0	0	1	0	1	0	0	0	0	0	0	0	0	0
Escherichia_coli_UMN026_uid62981	0	0	1	0	1	0	1	1	0	0	0	0	0	0	0	1
Escherichia_coli_UMNK88_uid161991	0	0	0	0	1	0	1	0	0	1	0	0	0	0	0	1
Escherichia_coli_UTI89_uid58541	0	0	0	0	1	0	1	1	0	0	0	0	0	0	0	1
Escherichia_coli_W_uid162011	0	0	0	0	1	0	1	0	0	0	0	0	0	0	0	1
Escherichia_coli_W_uid162101	0	0	0	0	1	0	1	0	0	0	0	0	0	0	0	0
Escherichia_coli_Xuzhou21_uid163995	0	0	1	0	1	0	1	0	0	1	0	0	0	0	0	1
Escherichia_fergusonii_ATCC_35469_uid59375	0	0	1	0	1	0	1	1	0	0	0	0	0	0	0	1
Ethanoligenens_harbinense_YUAN_3_uid46255	0	0	0	0	0	0	1	0	0	0	0	0	0	0	0	0
Eubacterium_eligens_ATCC_27750_uid59171	0	0	0	0	0	1	0	0	0	0	0	0	0	0	0	0
Eubacterium_rectale_ATCC_33656_uid59169	0	0	0	0	0	1	0	0	0	0	0	0	0	0	0	0
Eubacterium_rectale_uid197161	0	0	0	0	0	1	0	0	0	0	0	0	0	0	0	0
Eubacterium_rectale_uid197162	0	0	0	0	0	1	0	0	0	0	0	0	0	0	0	0
Exiguobacterium_AT1b_uid59093	0	0	0	0	0	0	0	0	0	0	0	1	0	0	0	0
Faecalibacterium_prausnitzii_L2_6_uid197183	0	0	0	1	0	0	0	0	0	0	0	0	0	0	0	0
Faecalibacterium_prausnitzii_uid197157	0	0	0	1	0	0	0	0	0	0	0	0	0	0	0	0
Ferrimonas_balearica_DSM_9799_uid53371	0	0	0	0	0	0	0	0	0	0	0	1	0	0	0	0
Fervidobacterium_nodosum_Rt17_B1_uid58625	0	0	0	0	0	0	1	0	0	0	0	0	0	0	0	0
Fervidobacterium_pennivorans_DSM_9078_uid78143	0	0	0	0	0	0	1	0	0	0	0	0	0	0	0	0
Fibrella_aestuarina_uid178352	0	0	0	0	0	0	1	0	0	0	0	0	0	0	0	0
Fibrobacter_succinogenes_S85_uid161919	0	0	0	0	0	1	0	0	0	0	0	0	0	0	0	0
Fibrobacter_succinogenes_S85_uid41169	0	0	0	0	0	1	0	0	0	0	0	0	0	0	0	0
Flavobacteriaceae_bacterium_3519_10_uid59413	0	0	0	0	1	0	0	0	0	0	0	1	0	1	0	0
Flavobacteriales_bacterium_HTCC2170_uid51877	1	0	0	0	0	0	0	0	0	0	0	0	0	0	0	0
Flavobacterium_branchiophilum_FL_15_uid73421	0	0	0	0	0	0	1	0	0	0	0	0	0	0	0	0
Flavobacterium_indicum_GPTSA100_9_uid157999	0	0	0	0	0	0	1	0	0	0	0	0	0	0	0	0
Flavobacterium_johnsoniae_UW101_uid58493	0	0	0	0	0	1	0	0	0	0	0	1	0	1	0	0
Flexibacter_litoralis_DSM_6794_uid168257	0	0	0	0	0	0	1	0	0	0	0	0	0	0	0	0
Flexistipes_sinusarabici_DSM_4947_uid68147	0	0	0	0	0	0	1	0	0	0	0	0	0	0	0	0
Fluviicola_taffensis_DSM_16823_uid65271	0	0	0	0	0	0	1	0	0	0	0	1	1	1	0	0
Francisella_cf_novicida_3523_uid162107	0	0	0	0	0	1	0	1	0	0	0	0	0	1	0	0
Francisella_noatunensis_orientalis_Toba_04_uid164779	0	0	0	0	0	0	0	1	0	0	0	0	0	0	0	0
Francisella_philomiragia_ATCC_25017_uid59105	0	0	0	0	0	0	0	1	0	0	0	0	0	0	0	0
Francisella_tularensis_FSC198_uid58693	0	0	0	0	0	1	1	0	0	0	0	0	0	0	0	0
Francisella_tularensis_holarctica_F92_uid181998	0	0	0	0	0	0	1	0	0	0	0	0	0	0	0	0
Francisella_tularensis_holarctica_FSC200_uid54341	0	0	0	0	0	0	1	0	0	0	0	0	0	0	0	0
Francisella_tularensis_holarctica_FTNF002_00_uid58999	0	0	0	0	0	0	1	0	0	0	0	0	0	0	0	0
Francisella_tularensis_holarctica_LVS_uid58595	0	0	0	0	0	1	1	0	0	0	0	0	0	0	0	0
Francisella_tularensis_holarctica_OSU18_uid58687	0	0	0	0	0	0	1	0	0	0	0	0	0	0	0	0
Francisella_tularensis_mediasiatica_FSC147_uid58939	0	0	0	0	0	0	1	0	0	0	0	0	0	0	0	0
Francisella_tularensis_NE061598_uid161973	0	0	0	0	0	1	1	0	0	0	0	0	0	0	0	0
Francisella_tularensis_SCHU_S4_uid57589	0	0	0	0	0	1	1	1	0	0	0	0	0	1	0	0
Francisella_tularensis_TI0902_uid89373	0	0	0	0	0	1	1	0	0	0	0	0	0	0	0	0
Francisella_tularensis_TIGB03_uid89379	0	0	0	0	0	1	1	0	0	0	0	0	0	0	0	0
Francisella_tularensis_WY96_3418_uid58811	0	0	0	0	0	1	1	0	0	0	0	0	0	0	0	0
Francisella_TX077308_uid68321	0	0	0	0	0	0	0	1	0	0	0	0	0	1	0	0
Frankia_alni_ACN14a_uid58695	0	0	0	0	0	1	0	0	0	0	0	0	1	0	0	0
Frankia_CcI3_uid58397	0	0	0	0	0	0	0	0	0	0	0	1	0	1	0	0
Frateuria_aurantia_DSM_6220_uid81775	0	0	0	0	0	1	0	0	0	0	0	0	0	0	0	0
Fusobacterium_3_1_36A2_uid55995	0	0	0	1	0	0	0	0	0	0	0	0	0	0	0	0
Fusobacterium_4_8_uid205051	0	0	0	1	0	0	0	0	0	0	0	0	0	0	0	0
Fusobacterium_nucleatum_ATCC_25586_uid57885	1	1	0	1	0	0	0	0	0	0	1	0	0	0	1	0
Fusobacterium_nucleatum_polymorphum_ATCC_10953_uid54419	0	0	0	0	0	0	0	0	0	1	1	1	0	0	0	0
Gallibacterium_anatis_UMN179_uid66567	0	0	0	0	1	0	0	0	0	0	0	0	0	0	0	0
Gallionella_capsiferriformans_ES_2_uid51505	0	0	0	0	0	0	0	1	0	0	0	0	0	0	0	0
Geitlerinema_PCC_7407_uid183007	0	0	0	0	0	0	1	0	0	0	0	0	0	0	0	0
Gemmatimonas_aurantiaca_T_27_uid58813	0	0	0	0	0	1	1	0	0	0	0	0	0	1	0	0
Geobacillus_HH01_uid188479	0	0	0	0	0	0	0	0	0	0	0	1	1	0	0	0
Geobacillus_JF8_uid215234	0	0	0	0	0	0	1	0	0	0	0	0	0	0	0	0
Geobacillus_kaustophilus_HTA426_uid58227	0	0	0	0	0	0	0	1	0	0	0	0	0	0	0	0
Geobacillus_thermoglucosidasius_C56_YS93_uid48129	0	0	0	0	0	0	0	0	0	0	0	0	1	0	0	0
Geobacter_bemidjiensis_Bem_uid58749	0	0	0	0	0	1	0	0	0	0	0	0	0	0	0	0
Geobacter_FRC_32_uid58543	0	0	0	0	0	1	0	0	0	0	0	0	0	0	0	0
Geobacter_lovleyi_SZ_uid58713	0	0	0	0	0	1	0	0	0	0	0	0	0	0	0	0
Geobacter_M18_uid55771	0	0	0	0	0	1	0	0	0	0	0	0	0	0	0	0
Geobacter_M21_uid59037	0	0	0	0	0	1	0	0	0	0	0	1	0	0	0	0
Geobacter_metallireducens_GS_15_uid57731	0	0	0	0	0	1	0	0	0	0	0	0	0	0	0	0
Geobacter_sulfurreducens_KN400_uid161977	0	0	0	0	0	1	0	0	0	0	0	0	0	0	0	0
Geobacter_sulfurreducens_PCA_uid57743	0	0	0	0	0	1	0	0	0	0	0	0	0	0	0	0
Geobacter_uraniireducens_Rf4_uid58475	0	0	0	0	0	1	0	0	0	0	0	0	0	0	0	0
Glaciecola_4H_3_7_YE_5_uid66595	1	0	0	0	0	1	0	0	0	0	0	0	0	0	0	0
Glaciecola_nitratireducens_FR1064_uid73759	0	0	0	0	0	1	0	0	0	0	0	0	0	0	0	0
Glaciecola_psychrophila_170_uid193711	1	0	0	0	0	1	1	0	0	0	0	0	0	0	0	0
Gloeobacter_JS_uid225602	0	0	0	0	0	1	0	0	0	0	0	1	0	1	0	0
Gloeobacter_violaceus_PCC_7421_uid58011	0	0	0	0	0	1	0	0	0	0	0	0	0	0	0	0
Gloeocapsa_PCC_7428_uid183112	0	0	0	0	0	0	0	0	0	0	0	0	1	0	0	0
Gluconacetobacter_diazotrophicus_PAl_5_uid59075	0	0	0	0	0	0	1	0	0	0	0	0	0	0	0	0
Gluconacetobacter_diazotrophicus_PAl_5_uid61587	0	0	0	0	0	0	1	0	0	0	0	0	0	0	0	0
Gluconacetobacter_xylinus_NBRC_3288_uid46523	0	0	0	0	0	0	1	0	0	0	0	0	0	0	0	0
Gluconobacter_oxydans_621H_uid58239	0	0	0	0	0	0	1	0	0	0	0	0	0	0	0	0
Gluconobacter_oxydans_H24_uid179202	0	0	0	0	0	0	1	0	0	0	0	0	0	0	0	0
Gordonia_bronchialis_DSM_43247_uid41403	0	0	0	0	0	0	0	0	0	0	0	1	0	0	0	0
Gordonia_polyisoprenivorans_VH2_uid86651	0	0	0	0	0	0	0	0	0	0	0	0	0	1	0	0
Gramella_forsetii_KT0803_uid58881	0	0	0	0	1	0	0	0	0	0	0	0	0	0	0	0
Granulibacter_bethesdensis_CGDNIH1_uid58661	0	0	0	0	0	0	1	0	0	0	0	0	0	0	0	0
Granulicella_mallensis_MP5ACTX8_uid49957	0	0	0	0	0	0	0	1	0	0	0	1	0	0	0	0
Hahella_chejuensis_KCTC_2396_uid58483	1	0	0	0	0	1	0	0	0	0	0	0	0	0	0	0
Halanaerobium_praevalens_DSM_2228_uid161959	1	1	1	0	0	0	0	0	0	0	0	0	0	0	0	0
Haliangium_ochraceum_DSM_14365_uid41425	0	0	0	0	0	1	1	0	0	0	0	1	0	0	0	0
Haliscomenobacter_hydrossis_DSM_1100_uid66777	1	0	0	0	0	1	0	0	0	0	0	1	1	0	0	0
Haloarcula_hispanica_ATCC_33960_uid72475	1	0	1	0	0	0	0	0	0	0	0	0	0	0	0	0
Haloarcula_hispanica_N601_uid230920	1	0	1	0	0	0	0	0	0	1	0	0	0	0	0	0
Haloarcula_marismortui_ATCC_43049_uid57719	1	0	1	0	0	0	0	0	0	0	0	0	0	0	0	0
Halobacillus_halophilus_DSM_2266_uid162033	0	0	0	0	0	0	0	1	0	0	0	1	0	0	0	0
Halobacterium_NRC_1_uid57769	1	0	1	0	0	0	0	0	0	0	0	0	0	0	0	0
Halobacterium_salinarum_R1_uid61571	1	0	1	0	0	0	0	0	0	0	0	0	0	0	0	0
Halobacteroides_halobius_DSM_5150_uid184862	0	0	1	0	0	0	0	0	0	0	0	0	0	0	0	0
Haloferax_mediterranei_ATCC_33500_uid167315	1	0	0	0	0	0	0	0	0	0	0	1	0	0	0	0
Haloferax_volcanii_DS2_uid46845	1	0	0	0	0	0	0	0	0	0	0	0	0	0	0	0
Halogeometricum_borinquense_DSM_11551_uid54919	1	0	0	0	0	0	0	0	0	0	0	1	0	0	0	0
Halomicrobium_mukohataei_DSM_12286_uid59107	0	0	1	0	0	0	0	0	0	0	0	0	0	0	0	0
Halomonas_elongata_DSM_2581_uid52781	1	0	0	0	0	1	0	0	0	0	0	0	0	0	0	0
halophilic_archaeon_DL31_uid72619	0	0	0	0	0	0	0	0	0	0	0	1	0	0	0	0
Halopiger_xanaduensis_SH_6_uid68105	0	0	1	0	0	0	0	0	0	0	0	1	0	0	0	0
Halorhabdus_tiamatea_SARL4B_uid214082	0	0	0	0	0	0	0	0	0	0	0	1	0	1	0	0
Halorhodospira_halophila_SL1_uid58473	0	0	0	0	0	1	0	0	0	0	0	0	0	0	0	0
Haloterrigena_turkmenica_DSM_5511_uid43501	1	0	1	0	0	0	0	0	0	0	0	1	0	0	0	0
Halothermothrix_orenii_H_168_uid58585	0	0	1	0	0	0	0	0	0	0	0	0	0	1	0	0
Halothiobacillus_neapolitanus_c2_uid41317	0	0	0	0	0	0	0	1	0	0	0	0	0	0	0	0
Halovivax_ruber_XH_70_uid184819	1	0	1	0	0	0	0	0	0	0	0	0	0	0	0	0
Helicobacter_bizzozeronii_CIII_1_uid68141	0	0	0	0	0	1	0	0	0	0	0	1	0	1	0	0
Helicobacter_heilmannii_ASB1_4_uid182935	0	0	0	0	0	1	0	0	0	0	0	0	0	0	0	0
Helicobacter_pylori_908_uid159985	0	0	0	0	0	0	0	0	0	0	0	1	0	1	0	0
Helicobacter_pylori_BM012S_uid229881	0	0	0	0	0	0	0	0	0	0	0	1	0	1	0	0
Heliobacterium_modesticaldum_Ice1_uid58279	0	0	0	0	0	1	0	0	0	0	0	0	0	0	0	0
Herpetosiphon_aurantiacus_DSM_785_uid58599	0	0	0	0	0	0	1	0	0	0	0	0	0	0	0	0
Hippea_maritima_DSM_10411_uid65267	1	0	0	0	0	0	0	0	0	0	0	0	0	0	0	0
Hirschia_baltica_ATCC_49814_uid59365	0	0	0	0	0	1	0	0	0	0	0	0	0	0	0	0
Hyphomicrobium_denitrificans_1NES1_uid179904	0	0	0	0	0	1	0	0	0	0	0	0	0	0	0	0
Hyphomicrobium_denitrificans_ATCC_51888_uid50325	0	0	0	0	0	1	0	0	0	0	0	0	0	0	0	0
Hyphomicrobium_MC1_uid68453	0	0	0	0	0	1	0	0	0	0	0	0	0	0	0	0
Hyphomicrobium_nitrativorans_NL23_uid230615	0	0	0	0	0	1	0	0	0	0	0	0	0	0	0	0
Hyphomonas_neptunium_ATCC_15444_uid58433	0	0	0	0	0	1	0	0	0	0	0	0	0	0	0	0
Idiomarina_loihiensis_GSL_199_uid205256	1	0	0	0	1	0	0	0	0	0	0	0	0	0	0	0
Idiomarina_loihiensis_L2TR_uid58087	1	0	0	0	1	0	0	0	0	0	0	0	0	0	0	0
Ignavibacterium_album_JCM_16511_uid162097	0	0	0	0	0	1	0	0	0	0	0	0	0	0	0	0
Ignisphaera_aggregans_DSM_17230_uid51875	0	0	0	0	0	0	0	0	0	0	0	1	0	0	0	0
Ilyobacter_polytropus_DSM_2926_uid59769	0	0	1	1	0	0	1	0	0	0	0	1	0	0	0	0
Intrasporangium_calvum_DSM_43043_uid61729	0	0	0	0	0	1	0	0	0	0	0	1	0	1	0	0
Isoptericola_variabilis_225_uid67501	0	0	0	0	0	0	0	0	0	0	0	1	1	0	0	0
Isosphaera_pallida_ATCC_43644_uid62207	0	0	0	0	0	1	0	0	0	0	0	0	0	0	0	0
Kangiella_koreensis_DSM_16069_uid59209	0	0	0	0	0	1	1	0	0	0	0	1	0	0	0	0
Ketogulonicigenium_vulgare_WSH_001_uid161161	0	0	0	0	0	0	0	0	0	0	0	0	1	0	0	0
Kitasatospora_setae_KM_6054_uid77027	0	0	0	0	0	0	0	0	0	0	0	0	1	1	0	0
Klebsiella_oxytoca_E718_uid170256	0	0	1	0	1	0	1	0	0	1	0	0	0	0	0	0
Klebsiella_oxytoca_KCTC_1686_uid83159	0	0	1	0	1	0	1	1	0	0	0	0	0	0	0	1
Klebsiella_pneumoniae_1084_uid174151	0	0	0	0	1	0	1	0	0	0	0	0	0	0	0	0
Klebsiella_pneumoniae_342_uid59145	1	0	0	0	1	0	1	1	0	0	0	0	0	0	0	1
Klebsiella_pneumoniae_CG43_uid223021	1	0	0	0	1	0	1	0	0	0	0	0	0	0	0	0
Klebsiella_pneumoniae_HS11286_uid84387	1	0	0	0	1	0	1	0	0	0	0	0	0	0	0	1
Klebsiella_pneumoniae_JM45_uid215235	1	0	0	0	1	0	1	0	0	0	0	0	0	0	0	0
Klebsiella_pneumoniae_KCTC_2242_uid162147	1	0	0	0	1	0	1	0	0	0	0	0	0	0	0	0
Klebsiella_pneumoniae_MGH_78578_uid57619	1	0	0	0	1	0	1	0	0	0	0	0	0	0	0	1
Klebsiella_pneumoniae_NTUH_K2044_uid59073	1	0	0	0	1	0	1	0	0	0	0	0	0	0	0	0
Klebsiella_pneumoniae_uid203334	1	0	0	0	1	0	1	0	0	0	0	0	1	1	0	1
Klebsiella_variicola_At_22_uid42113	1	0	0	0	1	0	1	0	0	0	0	0	0	0	0	0
Kocuria_rhizophila_DC2201_uid59099	1	0	0	0	0	0	0	0	0	0	0	1	1	0	0	0
Kosmotoga_olearia_TBF_19_5_1_uid59205	0	0	0	0	0	0	1	0	0	0	0	1	0	0	0	0
Kribbella_flavida_DSM_17836_uid43465	0	0	0	0	0	0	0	0	0	0	0	1	0	0	0	0
Krokinobacter_4H_3_7_5_uid66593	0	0	0	0	1	0	0	0	0	0	0	0	0	0	0	0
Lacinutrix_5H_3_7_4_uid68067	0	0	0	0	1	0	0	0	0	0	0	1	1	0	0	0
Lactobacillus_plantarum_WCFS1_uid62911	0	0	0	0	0	0	0	0	0	0	0	1	0	1	0	0
Lactobacillus_plantarum_ZJ316_uid188689	0	0	0	0	0	0	0	0	0	0	0	1	0	0	0	0
Lactobacillus_reuteri_DSM_20016_uid58471	0	0	0	0	0	0	0	0	0	0	0	1	0	0	0	0
Lactobacillus_salivarius_UCC118_uid58233	0	0	0	0	0	0	0	0	0	0	0	1	0	0	0	0
Lactococcus_lactis_cremoris_A76_uid160937	0	0	0	0	0	0	0	0	0	0	0	1	0	0	0	0
Lactococcus_lactis_cremoris_MG1363_uid58837	0	0	0	0	0	0	0	0	0	0	0	1	0	0	0	0
Lactococcus_lactis_cremoris_SK11_uid57983	0	0	0	0	0	0	0	0	0	0	0	1	0	0	0	0
Lactococcus_lactis_KF147_uid42831	0	0	0	0	0	0	0	0	0	0	0	1	0	0	0	0
Leadbetterella_byssophila_DSM_17132_uid60161	1	0	0	0	0	0	0	0	0	0	0	0	0	0	0	0
Legionella_longbeachae_NSW150_uid46099	0	0	0	0	0	1	0	0	0	0	0	0	0	0	0	0
Legionella_pneumophila_2300_99_Alcoy_uid48801	0	0	0	0	0	1	0	0	0	0	0	0	0	0	0	0
Legionella_pneumophila_ATCC_43290_uid86885	0	0	0	0	0	1	0	0	0	0	0	0	0	0	0	0
Legionella_pneumophila_Corby_uid58733	0	0	0	0	0	1	0	0	0	0	0	0	0	0	0	0
Legionella_pneumophila_Lens_uid58209	0	0	0	0	0	1	0	0	0	0	0	0	0	0	0	0
Legionella_pneumophila_Lorraine_uid170535	0	0	0	0	0	1	0	0	0	0	0	0	0	0	0	0
Legionella_pneumophila_Paris_uid58211	0	0	0	0	0	1	0	0	0	0	0	0	0	0	0	0
Legionella_pneumophila_Philadelphia_1_uid193710	0	0	0	0	0	1	0	0	0	0	0	0	0	0	0	0
Legionella_pneumophila_Philadelphia_1_uid57609	0	0	0	0	0	1	0	0	0	0	0	0	0	0	0	0
Legionella_pneumophila_Thunder_Bay_uid206517	0	0	0	0	0	1	0	0	0	0	0	0	0	0	0	0
Legionella_pneumophila_uid170534	0	0	0	0	0	1	0	0	0	0	0	0	0	0	0	0
Leisingera_methylohalidivorans_DSM_14336_uid232356	0	0	0	0	0	0	1	0	0	0	0	1	1	0	0	0
Leptolyngbya_PCC_7376_uid182928	0	0	0	0	0	0	0	0	0	0	0	0	1	0	0	0
Leptospira_biflexa_serovar_Patoc_Patoc_1_Paris_uid58993	0	0	0	0	0	0	0	1	0	0	0	0	0	0	0	0
Leptospirillum_ferriphilum_ML_04_uid175904	0	0	0	0	0	0	1	0	0	0	0	0	0	0	0	0
Leptospirillum_ferrooxidans_C2_3_uid158171	0	0	0	0	0	0	1	0	0	0	0	0	0	0	0	0
Leptothrix_cholodnii_SP_6_uid58971	0	0	0	0	0	0	0	1	0	0	0	0	0	0	0	0
Leptotrichia_buccalis_C_1013_b_uid59211	0	0	0	1	0	0	1	0	0	0	0	0	0	0	0	0
Leuconostoc_mesenteroides_ATCC_8293_uid57919	0	0	0	0	0	0	0	0	0	0	0	1	0	0	0	0
Listeria_welshimeri_serovar_6b_SLCC5334_uid61605	0	0	0	0	0	0	0	1	0	0	0	0	0	0	0	0
Listonella_anguillarum_M3_uid217771	1	0	0	0	1	0	0	0	0	0	0	0	0	0	0	0
Lysinibacillus_sphaericus_C3_41_uid58945	0	0	0	0	0	0	0	1	0	0	0	0	1	0	0	0
Macrococcus_caseolyticus_JCSC5402_uid59003	0	0	0	1	0	0	1	0	0	0	0	0	0	0	0	0
Magnetospirillum_gryphiswaldense_MSR_1_v2_uid232249	0	0	0	0	1	0	1	1	0	0	0	0	0	0	0	0
Magnetospirillum_magneticum_AMB_1_uid58527	0	0	0	0	1	0	0	0	0	0	0	0	0	0	0	0
Maricaulis_maris_MCS10_uid58689	0	0	0	0	0	1	0	0	0	0	0	0	1	0	0	0
Marinithermus_hydrothermalis_DSM_14884_uid65783	0	0	0	0	0	0	1	0	0	0	0	1	0	0	0	0
Marinitoga_piezophila_KA3_uid81629	0	0	0	0	0	0	1	0	0	0	0	0	0	0	0	0
Marinobacter_adhaerens_HP15_uid162009	0	0	0	0	0	1	0	0	0	0	0	0	0	0	0	0
Marinobacter_aquaeolei_VT8_uid59419	0	0	0	0	0	1	0	0	0	0	0	0	0	0	0	0
Marinobacter_hydrocarbonoclasticus_ATCC_49840_uid162203	0	0	0	0	0	1	0	0	0	0	0	0	0	0	0	0
Marinomonas_mediterranea_MMB_1_uid64753	0	0	0	0	0	1	0	0	0	0	0	0	1	0	0	0
Marinomonas_posidonica_IVIA_Po_181_uid67323	0	0	0	0	0	0	0	0	0	0	0	0	1	0	0	0
Marivirga_tractuosa_DSM_4126_uid60837	0	0	0	0	0	0	0	0	0	0	0	1	0	1	0	0
Megamonas_hypermegale_uid197163	0	0	0	1	0	0	0	0	0	0	0	0	0	0	0	0
Meiothermus_ruber_DSM_1279_uid198526	0	0	0	0	0	1	1	0	0	0	0	0	0	0	0	0
Meiothermus_ruber_DSM_1279_uid46661	0	0	0	0	0	1	1	0	0	0	0	0	0	0	0	0
Meiothermus_silvanus_DSM_9946_uid49485	0	0	0	0	0	1	1	0	0	0	0	1	0	0	0	0
Melioribacter_roseus_P3M_uid170941	0	0	0	0	0	0	1	0	0	0	0	0	0	0	0	0
Mesorhizobium_opportunistum_WSM2075_uid40861	0	0	0	0	0	0	0	0	0	0	0	1	0	0	0	0
Mesotoga_prima_MesG1_Ag_4_2_uid52599	0	0	0	0	0	0	0	0	0	0	0	0	0	0	0	1
Methanobacterium_AL_21_uid63623	0	0	0	0	0	0	0	0	0	0	0	1	0	0	0	0
Methanobacterium_SWAN_1_uid67359	0	0	0	0	0	0	0	0	0	0	0	1	0	0	0	0
Methanocaldococcus_jannaschii_DSM_2661_uid57713	0	0	0	0	0	0	0	0	0	0	0	0	0	0	1	0
Methanocella_conradii_HZ254_uid157911	0	0	0	0	0	0	0	0	0	0	0	1	0	0	0	0
Methanococcus_maripaludis_C5_uid58741	0	0	0	0	0	0	0	0	0	0	0	0	0	0	1	0
Methanococcus_maripaludis_C6_uid58947	0	0	0	0	0	0	0	0	0	0	0	0	0	0	1	0
Methanococcus_maripaludis_C7_uid58847	0	0	0	0	0	0	0	0	0	0	0	0	0	0	1	0
Methanococcus_maripaludis_S2_uid58035	0	0	0	0	0	0	0	0	0	0	0	0	0	0	1	0
Methanoculleus_bourgensis_MS2_uid171377	0	0	0	0	0	1	0	0	0	0	0	0	0	0	0	0
Methanoculleus_marisnigri_JR1_uid58561	0	0	0	0	0	1	0	1	0	0	0	0	0	0	0	0
Methanoplanus_petrolearius_DSM_11571_uid52695	0	0	0	0	0	0	0	1	0	0	0	0	0	0	0	0
Methanoregula_boonei_6A8_uid58815	0	0	0	0	0	1	0	1	0	0	0	1	0	0	0	0
Methanoregula_formicicum_SMSP_uid184406	0	0	0	0	0	1	0	0	0	0	0	0	0	0	0	0
Methanosaeta_concilii_GP6_uid66207	0	0	0	0	0	1	0	0	0	0	0	0	0	0	0	0
Methanosaeta_thermophila_PT_uid58469	0	0	0	0	0	1	0	0	0	0	0	0	0	0	0	0
Methanosphaerula_palustris_E1_9c_uid59193	0	0	0	0	0	0	0	0	0	0	0	1	0	0	0	0
Methanospirillum_hungatei_JF_1_uid58181	0	0	0	0	0	1	0	0	0	0	0	0	0	0	0	0
Methylacidiphilum_infernorum_V4_uid59161	0	0	0	0	0	1	0	0	0	0	0	0	0	0	0	0
Methylobacillus_flagellatus_KT_uid58049	0	0	0	0	0	0	0	1	0	0	0	0	0	0	0	0
Methylobacterium_extorquens_AM1_uid57605	0	0	0	0	0	0	0	1	0	0	0	1	1	0	0	1
Methylobacterium_extorquens_DM4_uid61617	0	0	0	0	0	0	0	1	0	0	0	0	1	0	0	1
Methylococcus_capsulatus_Bath_uid57607	0	0	0	0	0	1	0	0	0	0	0	0	1	0	0	0
Methylomicrobium_alcaliphilum_uid77119	0	0	0	0	0	1	0	0	0	0	0	0	1	0	0	0
Methylomonas_methanica_MC09_uid67363	0	0	0	0	0	1	0	0	0	0	0	0	0	0	0	0
Methylophaga_JAM1_uid162947	0	0	0	0	1	0	0	0	0	0	0	0	0	0	0	0
Methylophaga_JAM7_uid162949	0	0	0	0	1	0	0	0	0	0	0	0	0	0	0	0
Methylotenera_301_uid49469	0	0	0	0	0	0	0	1	0	0	0	0	0	0	0	0
Methylotenera_mobilis_JLW8_uid59373	0	0	0	0	0	0	0	1	0	0	0	0	0	0	0	0
Methylovorus_glucosetrophus_SIP3_4_uid59367	0	0	0	0	0	0	0	1	0	0	0	0	0	0	0	0
Micrococcus_luteus_NCTC_2665_uid59033	1	0	0	0	0	0	0	0	0	0	0	1	0	0	0	0
Microlunatus_phosphovorus_NM_1_uid68055	0	0	0	0	0	0	0	0	0	0	0	0	1	1	0	0
Modestobacter_marinus_uid167487	0	0	0	0	0	0	0	0	0	0	0	1	0	1	0	0
Moraxella_catarrhalis_BBH18_uid48809	1	0	0	0	0	0	0	0	0	0	0	1	0	0	0	0
Morganella_morganii_KT_uid180867	0	0	1	0	1	0	0	0	0	0	0	0	0	0	0	0
Muricauda_ruestringensis_DSM_13258_uid72479	1	0	0	0	1	0	0	0	0	0	0	1	0	0	0	0
Mycobacterium_abscessus_bolletii_50594_uid205422	0	0	0	0	0	1	0	1	0	0	0	0	0	0	0	0
Mycobacterium_abscessus_uid61613	0	0	0	0	0	1	0	1	0	0	0	1	1	1	0	1
Mycobacterium_africanum_GM041182_uid68839	0	0	0	0	0	0	0	0	0	0	0	0	0	1	0	0
Mycobacterium_avium_104_uid57693	0	0	0	0	0	0	0	0	0	0	0	0	0	1	0	0
Mycobacterium_bovis_BCG_Pasteur_1173P2_uid58781	0	0	0	0	0	0	0	0	0	0	0	0	0	1	0	0
Mycobacterium_chubuense_NBB4_uid168322	0	0	0	0	0	0	0	0	0	0	0	1	0	1	0	1
Mycobacterium_gilvum_PYR_GCK_uid59421	0	0	0	0	0	0	0	0	0	0	0	1	1	1	0	0
Mycobacterium_gilvum_Spyr1_uid61403	0	0	0	0	0	0	0	0	0	0	0	1	0	1	0	0
Mycobacterium_KMS_uid58491	0	0	0	0	0	0	0	0	0	0	0	1	0	1	0	0
Mycobacterium_liflandii_128FXT_uid59005	0	0	0	0	0	0	0	0	0	0	0	0	0	1	0	0
Mycobacterium_massiliense_GO_06_uid170732	0	0	0	0	0	1	0	0	0	0	0	0	0	0	0	0
Mycobacterium_MOTT36Y_uid164001	0	0	0	0	0	0	0	0	0	0	0	1	0	0	0	0
Mycobacterium_smegmatis_MC2_155_uid171958	0	0	0	0	0	1	0	0	0	0	0	0	0	0	0	0
Mycobacterium_smegmatis_MC2_155_uid57701	0	0	0	0	0	1	0	0	0	0	0	0	0	0	0	0
Mycobacterium_tuberculosis_Erdman_ATCC_35801_uid193763	0	0	0	0	0	0	0	0	0	0	0	0	0	1	0	0
Mycobacterium_tuberculosis_H37Rv_uid170532	0	0	0	0	0	0	0	0	0	0	0	0	0	1	0	0
Mycobacterium_tuberculosis_H37Rv_uid57777	0	0	0	0	0	0	0	0	0	0	0	0	0	1	0	0
Mycobacterium_tuberculosis_uid185758	0	0	0	0	0	0	0	0	0	0	0	1	1	1	0	1
Mycobacterium_vanbaalenii_PYR_1_uid58463	0	0	0	0	0	0	0	0	0	0	0	1	1	1	0	0
Mycobacterium_VKM_Ac_1815D_uid199859	0	0	0	0	0	1	0	0	0	0	0	1	0	0	0	0
Myxococcus_fulvus_HW_1_uid68443	0	0	0	0	0	0	1	0	0	0	0	0	0	0	0	0
Myxococcus_stipitatus_DSM_14675_uid186549	0	0	0	0	0	0	1	0	0	0	0	0	0	0	0	0
Nakamurella_multipartita_DSM_44233_uid59221	0	0	0	0	0	0	0	1	0	0	0	0	0	0	0	0
Natranaerobius_thermophilus_JW_NM_WN_LF_uid59001	1	0	0	0	0	0	0	0	0	0	0	0	0	0	0	0
Natrialba_magadii_ATCC_43099_uid46245	1	0	1	0	0	0	0	0	0	0	0	0	0	0	0	0
Natrinema_J7_uid171337	1	0	1	0	0	0	0	0	0	0	0	0	0	0	0	0
Natrinema_pellirubrum_DSM_15624_uid74437	0	0	1	0	0	0	0	0	0	0	0	0	0	0	0	0
Natronobacterium_gregoryi_SP2_uid74439	1	0	1	0	0	0	0	0	0	0	0	0	0	0	0	0
Natronococcus_occultus_SP4_uid184863	1	0	1	0	0	0	0	0	0	1	0	0	0	0	0	0
Neisseria_gonorrhoeae_FA_1090_uid57611	0	0	0	0	1	0	0	0	0	0	0	0	0	0	0	0
Neisseria_gonorrhoeae_NCCP11945_uid59191	0	0	0	0	1	0	0	0	0	0	0	0	0	0	0	0
Neisseria_gonorrhoeae_TCDC_NG08107_uid161097	0	0	0	0	1	0	0	0	0	0	0	0	0	0	0	0
Neisseria_meningitidis_053442_uid58587	0	0	0	0	1	0	0	0	0	0	0	0	0	0	0	0
Neisseria_meningitidis_8013_uid161967	0	0	0	0	1	0	0	0	0	0	0	0	0	0	0	0
Neisseria_meningitidis_alpha14_uid61649	0	0	0	0	1	0	0	0	0	0	0	0	0	0	0	0
Neisseria_meningitidis_alpha710_uid161971	0	0	0	0	1	0	0	0	0	0	0	1	0	0	0	0
Neisseria_meningitidis_FAM18_uid57825	0	0	0	0	1	0	0	0	0	0	0	0	0	0	0	0
Neisseria_meningitidis_G2136_uid162085	0	0	0	0	1	0	0	0	0	0	0	0	0	0	0	0
Neisseria_meningitidis_H44_76_uid162083	0	0	0	0	1	0	0	0	0	0	0	0	0	0	0	0
Neisseria_meningitidis_M01_240149_uid162079	0	0	0	0	1	0	0	0	0	0	0	0	0	0	0	0
Neisseria_meningitidis_M01_240355_uid162075	0	0	0	0	1	0	0	0	0	0	0	0	0	0	0	0
Neisseria_meningitidis_M04_240196_uid162081	0	0	0	0	1	0	0	0	0	0	0	0	0	0	0	0
Neisseria_meningitidis_MC58_uid57817	0	0	0	0	1	0	0	0	0	0	0	0	0	0	0	0
Neisseria_meningitidis_NZ_05_33_uid162077	0	0	0	0	1	0	0	0	0	0	0	0	0	0	0	0
Neisseria_meningitidis_WUE_2594_uid162093	0	0	0	0	1	0	0	0	0	0	0	0	0	0	0	0
Neisseria_meningitidis_Z2491_uid57819	0	0	0	0	1	0	0	0	0	0	0	0	0	0	0	0
Niastella_koreensis_GR20_10_uid83125	1	0	0	0	0	1	0	0	0	0	0	1	1	1	0	0
Nitratifractor_salsuginis_DSM_16511_uid62183	0	0	0	0	0	1	0	0	0	0	0	0	0	0	0	0
Nitratiruptor_SB155_2_uid58861	0	0	0	0	0	1	0	0	0	0	0	0	0	0	0	0
Nitrobacter_hamburgensis_X14_uid58293	0	0	0	0	0	0	0	0	0	0	0	0	1	0	0	0
Nitrobacter_winogradskyi_Nb_255_uid58295	0	0	0	0	0	0	0	0	0	0	0	0	1	0	0	0
Nitrosococcus_halophilus_Nc4_uid46803	0	0	0	0	0	1	0	0	0	0	0	0	0	0	0	0
Nitrosococcus_oceani_ATCC_19707_uid58403	0	0	0	0	0	1	0	0	0	0	0	0	1	0	0	0
Nitrosococcus_watsonii_C_113_uid50331	0	0	0	0	0	1	0	0	0	0	0	0	0	0	0	0
Nitrosomonas_europaea_ATCC_19718_uid57647	0	0	0	0	0	0	1	0	0	0	0	0	0	0	0	0
Nitrosomonas_eutropha_C91_uid58363	0	0	0	0	1	0	1	0	0	0	0	0	0	0	0	0
Nitrosomonas_Is79A3_uid68745	0	0	0	0	1	0	0	0	0	0	0	0	0	0	0	0
Nocardia_brasiliensis_ATCC_700358_uid86913	0	0	0	0	0	1	1	0	0	0	0	0	0	0	0	0
Nocardia_cyriacigeorgica_GUH_2_uid89395	1	0	0	0	0	0	1	0	0	0	0	0	0	0	0	0
Nocardia_farcinica_IFM_10152_uid58203	1	0	0	0	0	0	1	0	0	0	0	0	0	0	0	0
Nocardioides_JS614_uid58149	0	0	0	0	0	0	0	0	0	0	0	1	0	1	0	1
Nocardiopsis_alba_ATCC_BAA_2165_uid174334	0	0	0	0	0	0	0	0	0	0	0	0	0	1	0	0
Nocardiopsis_dassonvillei_DSM_43111_uid49483	0	0	0	0	0	0	0	0	0	0	0	1	0	0	0	0
Nostoc_PCC_7107_uid182932	0	0	0	0	0	0	0	0	0	0	0	0	1	0	0	0
Nostoc_punctiforme_PCC_73102_uid57767	0	0	0	0	0	0	0	0	0	0	0	0	1	0	0	0
Oceanimonas_GK1_uid81627	0	0	0	0	0	1	0	0	0	0	0	0	0	0	0	0
Oceanithermus_profundus_DSM_14977_uid60855	0	0	0	0	0	0	1	0	0	0	0	0	0	0	0	0
Oceanobacillus_iheyensis_HTE831_uid57867	0	0	0	0	0	0	1	1	0	0	0	0	0	0	0	0
Octadecabacter_antarcticus_307_uid54701	0	0	0	0	0	0	0	0	0	0	0	0	1	0	0	0
Octadecabacter_arcticus_238_uid54699	0	0	0	0	0	0	0	0	0	0	0	0	1	0	0	0
Oenococcus_oeni_PSU_1_uid59417	0	0	0	0	0	0	0	0	0	0	0	1	0	0	0	0
Oligotropha_carboxidovorans_OM4_uid162135	0	0	0	0	0	0	1	0	0	0	0	0	0	0	0	0
Oligotropha_carboxidovorans_OM5_uid59155	0	0	0	0	0	0	1	1	0	0	0	0	1	0	0	0
Oligotropha_carboxidovorans_OM5_uid72795	0	0	0	0	0	0	1	1	0	0	0	0	1	0	0	0
Opitutus_terrae_PB90_1_uid58965	0	0	0	0	0	1	0	0	0	0	0	0	0	0	0	0
Oscillatoria_acuminata_PCC_6304_uid183003	0	0	0	0	0	1	0	0	0	0	0	0	0	0	0	0
Oscillatoria_PCC_7112_uid183110	0	0	0	0	0	0	0	0	0	0	0	0	1	0	0	0
Oscillibacter_valericigenes_uid73895	0	0	0	1	0	0	1	0	0	0	0	0	0	0	0	0
Paenibacillus_JDR_2_uid59021	0	0	0	0	0	1	0	0	0	0	0	1	0	0	0	0
Paenibacillus_polymyxa_CR1_uid231659	0	0	0	0	0	1	0	0	0	0	0	0	0	0	0	0
Paenibacillus_polymyxa_E681_uid53477	0	0	0	0	0	1	0	1	0	0	0	1	1	0	0	0
Paenibacillus_polymyxa_M1_uid162159	0	0	0	0	0	1	0	0	0	0	0	0	0	0	0	0
Paenibacillus_polymyxa_SC2_uid59583	0	0	0	0	0	1	0	0	0	0	0	0	0	0	0	0
Paenibacillus_terrae_HPL_003_uid82371	0	0	0	0	0	1	0	0	0	0	0	0	0	0	0	0
Paludibacter_propionicigenes_WB4_uid60725	0	0	0	0	0	1	0	0	0	0	0	0	0	0	0	0
Pantoea_ananatis_AJ13355_uid162073	0	0	0	0	1	0	1	0	0	0	0	0	0	0	0	0
Pantoea_ananatis_LMG_20103_uid46807	0	0	0	0	1	0	1	0	0	0	0	0	0	0	0	1
Pantoea_ananatis_PA13_uid162181	0	0	0	0	1	0	1	0	0	1	1	0	0	0	0	1
Pantoea_ananatis_uid86861	0	0	0	0	1	0	1	0	0	0	0	0	0	0	0	0
Pantoea_At_9b_uid55845	1	0	0	0	0	0	1	1	0	0	0	0	0	0	0	1
Pantoea_vagans_C9_1_uid49871	0	0	0	0	1	0	1	1	0	0	0	0	0	1	0	1
Parabacteroides_distasonis_ATCC_8503_uid58301	1	1	0	0	0	1	0	0	0	0	0	0	0	0	0	0
Parachlamydia_acanthamoebae_UV7_uid68335	1	0	0	0	1	0	0	0	0	0	0	0	0	1	0	0
Paracoccus_aminophilus_JCM_7686_uid214795	0	0	0	0	0	0	0	0	0	0	0	0	1	0	0	1
Parvibaculum_lavamentivorans_DS_1_uid58739	0	0	0	0	0	1	1	0	0	0	0	0	0	0	0	0
Parvularcula_bermudensis_HTCC2503_uid51641	0	0	0	0	0	1	1	0	0	0	0	0	0	0	0	0
Pasteurella_multocida_3480_uid161955	0	0	0	0	1	0	0	0	0	0	0	0	0	0	0	0
Pasteurella_multocida_36950_uid86887	0	0	0	0	1	0	0	0	0	0	0	0	0	0	0	0
Pasteurella_multocida_HN06_uid156881	0	0	0	0	1	0	0	0	0	0	0	0	0	0	0	0
Pasteurella_multocida_Pm70_uid57627	0	0	0	0	1	0	0	0	0	0	0	0	0	0	0	0
Pectobacterium_atrosepticum_SCRI1043_uid57957	0	0	0	0	0	1	1	0	0	0	0	0	0	0	0	0
Pectobacterium_carotovorum_PC1_uid59295	0	0	0	0	0	1	1	0	0	0	0	0	0	0	0	0
Pectobacterium_carotovorum_PCC21_uid174335	0	0	0	0	0	1	1	0	0	0	0	0	0	0	0	0
Pectobacterium_SCC3193_uid193707	0	0	0	0	0	1	0	0	0	0	0	0	0	0	0	0
Pectobacterium_wasabiae_WPP163_uid41297	0	0	0	0	0	1	0	0	0	0	0	0	0	0	0	0
Pedobacter_heparinus_DSM_2366_uid59111	0	0	0	0	1	1	0	0	0	0	0	1	0	0	0	0
Pedobacter_saltans_DSM_12145_uid61349	0	0	0	0	0	1	0	0	0	0	0	0	0	0	0	0
Pelobacter_carbinolicus_DSM_2380_uid58241	0	0	0	0	0	1	0	0	0	0	0	0	0	0	0	0
Pelobacter_propionicus_DSM_2379_uid58255	0	0	0	0	0	1	0	0	0	0	0	0	0	0	0	0
Pelodictyon_phaeoclathratiforme_BU_1_uid58173	0	0	0	0	0	1	0	0	0	0	0	0	0	0	0	0
Persicivirga_dokdonensis_DSW_6_uid186842	0	0	0	0	1	0	0	0	0	0	0	0	0	0	0	0
Petrotoga_mobilis_SJ95_uid58747	1	0	0	0	0	0	1	0	0	0	0	0	0	0	0	0
Phaeobacter_gallaeciensis_2_10_uid54715	0	0	0	0	0	1	1	0	0	0	0	0	1	0	0	0
Phaeobacter_gallaeciensis_DSM_17395_uid54717	0	0	0	0	0	1	1	0	0	0	0	0	0	0	0	0
Phaeobacter_gallaeciensis_DSM_26640_uid232357	0	0	0	0	0	0	1	0	0	0	0	0	1	0	0	1
Phenylobacterium_zucineum_HLK1_uid58959	0	0	0	0	0	1	0	0	0	0	0	0	0	0	0	0
Photobacterium_profundum_SS9_uid62923	1	0	0	0	0	0	0	0	0	0	0	0	0	0	0	0
Photorhabdus_asymbiotica_ATCC_43949_uid59243	1	0	0	0	1	0	1	0	0	0	0	0	0	0	0	0
Photorhabdus_luminescens_laumondii_TTO1_uid61593	1	0	0	0	1	0	1	0	0	0	0	0	0	0	0	0
Phycisphaera_mikurensis_NBRC_102666_uid157331	0	0	0	0	0	1	0	0	0	0	0	0	0	0	0	0
Picrophilus_torridus_DSM_9790_uid58041	1	0	0	0	0	0	0	0	0	0	0	0	0	0	0	0
Pirellula_staleyi_DSM_6068_uid43209	0	0	0	0	0	1	0	0	0	0	0	1	0	0	0	0
Planctomyces_brasiliensis_DSM_5305_uid60583	0	0	0	0	0	1	0	0	0	0	0	0	0	0	0	0
Polaribacter_MED152_uid54207	1	0	0	0	0	0	0	0	0	0	0	0	0	1	0	0
Polaromonas_JS666_uid58207	0	0	0	0	0	0	0	0	0	0	0	1	1	1	0	0
Polaromonas_naphthalenivorans_CJ2_uid58273	0	0	0	0	0	0	0	0	0	0	0	0	1	0	0	0
Polymorphum_gilvum_SL003B_26A1_uid65447	0	0	0	0	0	0	1	0	0	0	0	0	0	0	0	0
Polynucleobacter_necessarius_asymbioticus_QLW_P1DMWA_1_uid58611	0	0	0	0	0	0	0	1	0	0	0	0	1	0	0	0
Polynucleobacter_necessarius_STIR1_uid58967	0	0	0	0	0	0	0	1	0	0	0	0	0	0	0	0
Porphyromonas_asaccharolytica_DSM_20707_uid66603	0	0	1	0	0	0	0	0	0	0	0	0	0	0	0	0
Porphyromonas_gingivalis_ATCC_33277_uid58879	0	0	0	0	0	1	0	0	0	0	0	0	0	0	0	0
Porphyromonas_gingivalis_TDC60_uid67407	0	0	0	0	0	1	0	0	0	0	0	0	0	0	0	0
Porphyromonas_gingivalis_W83_uid57641	0	0	0	0	0	1	0	0	0	0	0	0	0	0	0	0
Prevotella_denticola_F0289_uid65091	1	1	0	0	0	0	0	0	0	0	0	0	0	0	0	0
Prevotella_intermedia_17_uid163151	1	1	1	0	0	1	0	0	0	0	0	0	0	0	0	0
Prevotella_melaninogenica_ATCC_25845_uid51377	1	1	0	0	0	1	0	0	0	0	0	0	0	0	0	0
Prevotella_ruminicola_23_uid47507	0	0	0	0	0	1	0	0	0	0	0	0	0	0	0	0
Prochlorococcus_marinus_AS9601_uid58307	0	0	0	0	0	0	0	1	0	0	0	0	0	0	0	0
Prochlorococcus_marinus_CCMP1375_uid57995	0	0	0	0	0	0	0	1	0	0	0	0	0	0	0	0
Prochlorococcus_marinus_MIT_9211_uid58309	0	0	0	0	0	0	0	1	0	0	0	1	0	0	0	0
Prochlorococcus_marinus_MIT_9301_uid58437	0	0	0	0	0	0	0	1	0	0	0	0	0	0	0	0
Prochlorococcus_marinus_MIT_9303_uid58305	0	0	0	0	0	0	0	1	0	0	0	0	0	0	0	0
Prochlorococcus_marinus_MIT_9313_uid57773	0	0	0	0	0	0	0	1	0	0	0	0	0	0	0	0
Prochlorococcus_marinus_MIT_9515_uid58313	0	0	0	0	0	0	0	1	0	0	0	0	0	0	0	0
Prochlorococcus_marinus_NATL1A_uid58423	0	0	0	0	0	0	0	1	0	0	0	0	0	0	0	0
Prochlorococcus_marinus_pastoris_CCMP1986_uid57761	0	0	0	0	0	0	0	1	0	0	0	0	0	0	0	0
Propionibacterium_acidipropionici_ATCC_4875_uid179069	0	0	0	0	0	0	0	0	0	0	0	0	1	0	0	0
Propionibacterium_acnes_KPA171202_uid58101	0	0	0	0	0	0	0	0	0	0	0	0	0	1	0	0
Prosthecochloris_aestuarii_DSM_271_uid58151	0	0	0	0	0	1	0	0	0	0	0	0	0	0	0	0
Proteus_mirabilis_BB2000_uid214430	0	0	0	0	1	0	0	0	0	0	0	0	0	0	0	0
Proteus_mirabilis_HI4320_uid61599	0	0	0	0	1	0	0	0	0	0	0	0	1	0	0	0
Providencia_stuartii_MRSN_2154_uid162193	0	0	0	0	1	0	0	0	0	0	0	0	0	0	0	1
Pseudanabaena_PCC_7367_uid183004	0	0	0	0	0	0	1	0	0	0	0	0	1	0	0	0
Pseudoalteromonas_atlantica_T6c_uid58283	1	0	0	0	0	1	0	0	0	0	0	0	1	0	0	0
Pseudoalteromonas_haloplanktis_TAC125_uid58431	1	0	0	0	1	1	0	0	0	0	0	0	0	0	0	0
Pseudoalteromonas_SM9913_uid61247	1	0	0	0	1	1	0	1	0	0	0	0	1	0	0	0
Pseudomonas_aeruginosa_B136_33_uid196598	0	0	0	0	0	1	1	0	0	0	0	0	0	0	0	0
Pseudomonas_aeruginosa_DK2_uid168996	0	0	0	0	0	1	1	0	0	0	0	0	0	0	0	0
Pseudomonas_aeruginosa_LES431_uid232245	0	0	0	0	0	1	1	0	0	0	0	0	0	0	0	0
Pseudomonas_aeruginosa_LESB58_uid59275	0	0	0	0	0	1	1	0	0	0	0	0	0	0	0	0
Pseudomonas_aeruginosa_M18_uid162089	0	0	0	0	0	1	1	0	0	0	0	0	0	0	0	0
Pseudomonas_aeruginosa_MTB_uid231150	0	0	0	0	0	1	1	0	0	0	0	0	0	0	0	0
Pseudomonas_aeruginosa_NCGM2_S1_uid162173	0	0	0	0	0	1	1	0	0	0	0	0	0	0	0	0
Pseudomonas_aeruginosa_PA1R_uid228932	0	0	0	0	0	1	1	0	0	0	0	0	0	0	0	0
Pseudomonas_aeruginosa_PA1_uid228931	0	0	0	0	0	1	1	0	0	0	0	0	0	0	0	0
Pseudomonas_aeruginosa_PA7_uid58627	0	0	0	0	0	1	1	0	0	0	0	0	0	0	0	0
Pseudomonas_aeruginosa_PAO1_uid57945	0	0	0	0	0	1	1	0	0	0	0	0	1	0	0	0
Pseudomonas_aeruginosa_RP73_uid209328	0	0	0	0	0	1	1	0	0	0	0	0	0	0	0	0
Pseudomonas_aeruginosa_SCV20265_uid232358	0	0	0	0	0	1	1	0	0	0	0	0	0	0	0	0
Pseudomonas_aeruginosa_UCBPP_PA14_uid57977	0	0	0	0	0	1	1	0	0	0	0	0	0	0	0	0
Pseudomonas_denitrificans_ATCC_13867_uid195459	0	0	0	0	0	1	0	0	0	0	0	0	0	0	0	1
Pseudomonas_entomophila_L48_uid58639	0	0	0	0	0	1	0	0	0	0	0	0	0	0	0	0
Pseudomonas_fluorescens_CHA0_uid203393	0	0	0	0	0	1	0	0	0	0	0	0	0	0	0	0
Pseudomonas_fluorescens_F113_uid87037	0	0	0	0	0	0	0	0	0	0	0	1	1	0	0	1
Pseudomonas_fluorescens_Pf0_1_uid57591	0	0	0	0	0	1	0	0	0	0	0	0	0	0	0	1
Pseudomonas_fluorescens_Pf_5_uid57937	0	0	0	0	0	1	0	0	0	0	0	0	0	0	0	1
Pseudomonas_fluorescens_SBW25_uid158693	0	0	0	0	0	0	0	0	0	0	0	0	0	0	0	1
Pseudomonas_fulva_12_X_uid67351	1	0	0	0	0	0	0	1	0	0	0	0	1	0	0	1
Pseudomonas_mendocina_NK_01_uid66299	1	0	0	0	0	1	0	0	0	0	0	0	0	0	0	0
Pseudomonas_mendocina_ymp_uid58723	1	0	0	0	0	1	0	1	0	0	0	0	0	0	0	1
Pseudomonas_putida_F1_uid58355	0	0	0	0	0	0	0	0	0	0	0	1	0	0	0	0
Pseudomonas_putida_GB_1_uid58735	0	0	0	0	0	1	0	1	0	0	0	1	0	0	0	0
Pseudomonas_putida_H8234_uid208673	0	0	0	0	0	1	0	0	0	0	0	0	0	0	0	0
Pseudomonas_putida_KT2440_uid57843	0	0	0	0	0	0	0	1	0	0	0	0	1	0	0	0
Pseudomonas_putida_W619_uid58651	0	0	0	0	0	0	0	1	0	0	0	1	0	0	0	0
Pseudomonas_resinovorans_NBRC_106553_uid208671	0	0	0	0	0	1	0	0	0	0	0	0	0	0	0	0
Pseudomonas_stutzeri_A1501_uid58641	0	0	0	0	0	1	0	0	0	0	0	0	0	0	0	0
Pseudomonas_stutzeri_ATCC_17588_LMG_11199_uid68749	0	0	0	0	0	1	0	0	0	0	0	0	0	0	0	0
Pseudomonas_stutzeri_CCUG_29243_uid168379	0	0	0	0	0	1	0	0	0	0	0	0	0	0	0	0
Pseudomonas_stutzeri_DSM_10701_uid170940	0	0	0	0	0	1	0	0	0	0	0	0	0	0	0	0
Pseudomonas_stutzeri_DSM_4166_uid162113	0	0	0	0	0	1	0	0	0	0	0	0	0	0	0	0
Pseudomonas_stutzeri_RCH2_uid184342	0	0	0	0	0	1	0	0	0	0	0	0	0	0	0	0
Pseudomonas_syringae_B728a_uid57931	0	0	0	0	0	1	0	0	0	0	0	0	0	0	0	1
Pseudomonas_syringae_phaseolicola_1448A_uid58099	0	0	0	0	0	1	0	0	0	0	0	0	0	0	0	1
Pseudomonas_syringae_tomato_DC3000_uid57967	0	0	0	0	0	1	0	0	0	0	0	0	0	0	0	0
Pseudomonas_TKP_uid232248	0	0	0	0	0	0	0	0	0	0	0	0	0	0	0	1
Pseudonocardia_dioxanivorans_CB1190_uid65087	0	0	0	0	0	0	1	0	0	0	0	1	1	0	0	0
Pseudovibrio_FO_BEG1_uid82373	0	0	0	0	1	0	0	0	0	0	0	0	0	0	0	0
Pseudoxanthomonas_spadix_BD_a59_uid75113	0	0	0	0	0	1	0	0	0	0	0	0	0	0	0	0
Pseudoxanthomonas_suwonensis_11_1_uid62105	0	0	0	0	0	1	0	0	0	0	0	0	0	0	0	0
Psychrobacter_cryohalolentis_K5_uid58373	1	0	0	0	0	0	0	0	0	0	0	0	0	0	0	0
Psychrobacter_G_uid210641	1	0	0	0	0	1	0	0	0	0	0	0	0	0	0	0
Psychrobacter_PRwf_1_uid58459	1	0	0	0	0	0	0	0	0	0	0	0	0	0	0	0
Psychroflexus_torquis_ATCC_700755_uid54205	0	0	0	0	1	0	1	0	0	0	0	0	0	0	0	0
Psychromonas_ingrahamii_37_uid58521	1	0	0	0	1	0	0	0	0	0	0	0	1	0	0	0
Pyrobaculum_arsenaticum_DSM_13514_uid58409	1	0	0	0	0	0	0	0	0	0	0	0	0	0	0	0
Pyrobaculum_neutrophilum_V24Sta_uid58421	0	0	0	0	0	0	0	0	0	0	0	1	0	0	0	0
Pyrobaculum_oguniense_TE7_uid84411	1	0	0	0	0	0	0	0	0	0	0	0	0	0	0	0
Rahnella_aquatilis_CIP_78_65_ATCC_33071_uid86855	0	0	0	0	0	1	0	0	0	0	0	0	0	0	0	0
Rahnella_aquatilis_HX2_uid158049	0	0	0	0	0	1	1	0	0	0	0	0	0	0	0	1
Rahnella_Y9602_uid62715	0	0	0	0	0	1	1	1	0	0	0	0	0	0	0	0
Ralstonia_eutropha_JMP134_uid58047	0	0	0	0	0	0	1	0	0	0	0	0	0	0	0	0
Ralstonia_pickettii_12D_uid58859	1	0	0	0	0	0	0	1	0	0	0	0	0	0	0	0
Ralstonia_pickettii_12J_uid58737	1	0	0	0	0	0	0	1	0	0	0	0	0	0	0	0
Ralstonia_solanacearum_CFBP2957_uid50545	1	0	0	0	0	0	0	0	0	0	0	0	0	0	0	0
Ralstonia_solanacearum_CMR15_uid227773	1	0	0	0	0	0	0	0	0	0	0	0	0	0	0	0
Ralstonia_solanacearum_FQY_4_f_uid194089	1	0	0	0	0	0	0	0	0	0	0	0	0	0	0	0
Ralstonia_solanacearum_GMI1000_uid57593	1	0	0	0	0	0	0	0	0	0	0	0	0	0	0	0
Ralstonia_solanacearum_Po82_uid162133	1	0	0	0	0	0	0	0	0	0	0	0	0	0	0	0
Ralstonia_solanacearum_PSI07_uid50539	1	0	0	0	0	0	0	0	0	0	0	0	0	0	0	0
Ralstonia_solanacearum_uid178852	0	0	0	0	0	0	0	0	0	0	0	0	1	0	0	0
Raoultella_ornithinolytica_B6_uid198431	1	0	0	0	1	0	1	0	0	0	0	0	0	0	0	0
Renibacterium_salmoninarum_ATCC_33209_uid58899	0	0	0	0	0	1	0	0	0	0	0	1	0	1	0	0
Rhizobium_etli_bv_mimosae_Mim1_uid213896	0	0	0	0	0	0	0	0	0	0	0	0	1	0	0	0
Rhizobium_etli_CFN_42_uid58377	0	0	0	0	0	0	0	0	0	0	0	0	0	1	0	0
Rhizobium_etli_CIAT_652_uid59115	0	0	0	0	0	0	0	1	0	0	0	0	0	0	0	0
Rhizobium_leguminosarum_bv_trifolii_WSM1325_uid58991	0	0	0	0	0	0	0	0	0	0	0	1	0	0	0	0
Rhizobium_leguminosarum_bv_trifolii_WSM2304_uid58997	0	0	0	0	0	0	0	0	0	0	0	1	0	0	0	0
Rhizobium_leguminosarum_bv_viciae_3841_uid57955	0	0	0	0	0	0	0	1	0	0	0	0	1	0	0	0
Rhodanobacter_2APBS1_uid74431	0	0	0	0	0	1	0	0	0	0	0	0	0	0	0	0
Rhodobacter_capsulatus_SB_1003_uid47509	0	0	0	0	0	0	0	1	0	0	0	0	1	0	0	0
Rhodobacter_sphaeroides_2_4_1_uid57653	0	0	0	0	0	0	0	0	0	0	0	0	1	0	0	0
Rhodobacter_sphaeroides_ATCC_17029_uid58449	0	0	0	0	0	0	0	0	0	0	0	0	1	0	0	0
Rhodococcus_equi_103S_uid60171	1	0	0	0	0	0	0	0	0	0	0	0	0	0	0	0
Rhodococcus_erythropolis_CCM2595_uid216088	1	0	0	0	0	1	0	0	0	0	0	0	0	0	0	0
Rhodococcus_erythropolis_PR4_uid59019	1	0	0	0	0	1	0	0	0	0	0	1	1	1	0	0
Rhodococcus_jostii_RHA1_uid58325	0	0	0	0	0	1	0	0	0	0	0	1	0	0	0	0
Rhodococcus_opacus_B4_uid13791	0	0	0	0	0	1	0	0	0	0	0	1	1	1	0	0
Rhodococcus_pyridinivorans_SB3094_uid232359	0	0	0	0	0	0	0	0	0	0	0	1	0	0	0	0
Rhodoferax_ferrireducens_T118_uid58353	0	0	0	0	0	0	0	0	0	0	0	0	1	0	0	0
Rhodomicrobium_vannielii_ATCC_17100_uid43247	0	0	0	0	0	1	1	0	0	0	0	0	0	0	0	0
Rhodopirellula_baltica_SH_1_uid61589	0	0	0	0	0	0	0	0	0	0	0	1	0	0	0	0
Rhodopseudomonas_palustris_BisA53_uid58445	0	0	0	0	0	0	0	0	0	0	0	0	1	0	0	0
Rhodopseudomonas_palustris_BisB18_uid58443	0	0	0	0	0	0	0	0	0	0	0	0	1	0	0	0
Rhodopseudomonas_palustris_BisB5_uid58441	0	0	0	0	0	0	0	0	0	0	0	0	1	0	0	0
Rhodopseudomonas_palustris_CGA009_uid62901	0	0	0	0	0	0	0	0	0	0	0	1	0	1	0	0
Rhodopseudomonas_palustris_HaA2_uid58439	0	0	0	0	0	0	0	0	0	0	0	0	1	0	0	0
Rhodospirillum_centenum_SW_uid58805	0	0	0	0	0	0	0	1	0	0	0	0	0	1	0	0
Rhodospirillum_photometricum_uid159003	0	0	0	0	0	0	1	0	0	0	0	0	0	0	0	0
Rhodospirillum_rubrum_ATCC_11170_uid57655	0	0	0	0	0	0	1	0	0	0	0	1	0	1	0	0
Rhodospirillum_rubrum_F11_uid162149	0	0	0	0	0	0	1	0	0	0	0	0	0	0	0	0
Rhodothermus_marinus_DSM_4252_uid41729	1	0	0	0	0	1	1	0	0	0	0	0	0	0	0	0
Rhodothermus_marinus_SG0_5JP17_172_uid72767	1	0	0	0	0	1	1	0	0	0	0	0	0	0	0	0
Riemerella_anatipestifer_ATCC_11845_DSM_15868_uid159857	0	0	0	0	1	0	0	0	0	0	0	0	0	0	0	0
Riemerella_anatipestifer_ATCC_11845_DSM_15868_uid60727	0	0	0	0	1	0	0	0	0	0	0	0	0	0	0	0
Riemerella_anatipestifer_RA_CH_1_uid175469	0	0	0	0	1	0	0	0	0	0	0	0	0	0	0	0
Riemerella_anatipestifer_RA_CH_2_uid186548	0	0	0	0	1	0	0	0	0	0	0	0	0	0	0	0
Riemerella_anatipestifer_RA_GD_uid162013	0	0	0	0	1	0	0	0	0	0	0	0	0	0	0	0
Robiginitalea_biformata_HTCC2501_uid58285	1	0	0	0	1	0	0	0	0	0	0	0	0	0	0	0
Roseburia_hominis_A2_183_uid73419	0	0	0	0	0	1	0	0	0	0	0	0	0	0	0	0
Roseburia_intestinalis_uid197164	0	0	0	0	0	1	0	0	0	0	0	0	0	0	0	0
Roseburia_intestinalis_XB6B4_uid197179	0	0	0	0	0	1	0	0	0	0	0	0	0	0	0	0
Roseiflexus_castenholzii_DSM_13941_uid58287	0	0	0	0	0	1	0	0	0	0	0	1	0	0	0	0
Roseiflexus_RS_1_uid58523	0	0	0	0	0	1	0	0	0	0	0	0	0	0	0	0
Roseobacter_denitrificans_OCh_114_uid58597	0	0	0	0	0	0	0	0	0	0	0	0	1	0	0	0
Rubrivivax_gelatinosus_IL144_uid158163	0	0	0	0	0	0	0	0	0	0	0	0	0	1	0	0
Ruegeria_pomeroyi_DSS_3_uid57863	0	0	0	0	1	0	0	0	0	0	0	0	0	0	0	0
Ruegeria_TM1040_uid58193	0	0	0	0	0	0	1	0	0	0	0	0	0	0	0	0
Ruminococcus_champanellensis_18P13_uid197169	0	0	0	1	0	0	0	1	0	0	0	0	0	0	0	0
Ruminococcus_obeum_uid197165	0	0	0	1	0	0	0	0	0	0	0	0	0	0	0	0
Ruminococcus_torques_uid197166	0	0	0	1	0	0	0	0	0	0	0	0	0	0	0	0
Ruminococcus_uid197156	0	0	0	1	0	0	0	0	0	0	0	0	0	0	0	1
Runella_slithyformis_DSM_19594_uid68317	0	0	0	0	0	0	0	0	0	0	0	1	0	0	0	0
Saccharomonospora_viridis_DSM_43017_uid59055	0	0	0	0	0	0	1	0	0	0	0	0	0	0	0	0
Saccharophagus_degradans_2_40_uid57921	0	0	0	0	0	1	1	0	0	0	0	0	0	0	0	0
Saccharopolyspora_erythraea_NRRL_2338_uid62947	0	0	0	0	0	0	1	0	0	0	0	1	1	1	0	0
Saccharothrix_espanaensis_DSM_44229_uid184826	0	0	0	0	0	0	1	0	0	0	0	1	0	1	0	0
Salinarchaeum_laminariae_Harcht_Bsk1_uid207001	0	0	1	0	0	0	0	0	0	0	0	0	0	0	0	0
Salinibacter_ruber_DSM_13855_uid58513	0	0	0	0	0	0	0	0	0	0	0	0	0	1	0	0
Salinibacter_ruber_M8_uid47323	0	0	0	0	0	0	0	0	0	0	0	1	0	1	0	0
Salinispora_tropica_CNB_440_uid58565	0	0	0	0	0	0	0	0	0	0	0	1	0	1	0	0
Salmonella_bongori_NCTC_12419_uid70155	1	0	0	0	1	0	1	1	0	0	0	0	0	0	0	1
Salmonella_bongori_Sbon_167_uid213088	1	0	0	0	1	0	1	0	0	0	0	0	0	0	0	0
Salmonella_enterica_arizonae_serovar_62_z4_z23_uid58191	1	0	1	0	1	0	1	0	0	0	0	0	0	0	0	0
Salmonella_enterica_serovar_4_5_12_i_08_1736_uid212969	1	0	0	0	0	0	0	0	0	0	0	0	0	0	0	0
Salmonella_enterica_serovar_Agona_24249_uid230614	1	0	0	0	0	0	1	0	0	0	0	0	0	0	0	0
Salmonella_enterica_serovar_Agona_SL483_uid59431	1	0	0	0	0	0	1	0	0	0	0	0	0	0	0	0
Salmonella_enterica_serovar_Bareilly_CFSAN000189_uid212971	1	0	0	0	0	0	1	0	0	0	0	0	0	0	0	0
Salmonella_enterica_serovar_Bovismorbificans_3114_uid218006	1	0	0	0	0	0	1	0	0	0	0	0	0	0	0	0
Salmonella_enterica_serovar_Choleraesuis_SC_B67_uid58017	1	0	0	0	0	0	1	0	0	0	0	0	0	0	0	0
Salmonella_enterica_Serovar_Cubana_CFSAN002050_uid212973	1	0	0	0	0	0	1	0	0	0	0	0	0	0	0	0
Salmonella_enterica_serovar_Dublin_CT_02021853_uid58917	1	0	0	0	0	0	1	0	0	0	0	0	0	0	0	0
Salmonella_enterica_serovar_Enteritidis_P125109_uid59247	1	0	0	0	0	0	1	0	0	0	0	0	0	0	0	0
Salmonella_enterica_serovar_Gallinarum_287_91_uid59249	1	0	0	0	0	0	1	0	0	0	0	0	0	0	0	0
Salmonella_enterica_serovar_Gallinarum_Pullorum_CDC1983_67_uid217770	1	0	0	0	0	0	1	0	0	0	0	0	0	0	0	0
Salmonella_enterica_serovar_Gallinarum_pullorum_RKS5078_uid87035	1	0	0	0	0	0	1	0	0	0	0	0	0	0	0	0
Salmonella_enterica_serovar_Heidelberg_41578_uid212970	0	0	0	0	0	0	1	0	0	0	0	0	0	0	0	0
Salmonella_enterica_serovar_Heidelberg_B182_uid162195	1	0	0	0	0	0	1	0	0	0	0	0	0	0	0	0
Salmonella_enterica_Serovar_Heidelberg_CFSAN002069_uid212974	1	0	0	0	0	0	1	0	0	0	0	0	0	0	0	0
Salmonella_enterica_serovar_Heidelberg_SL476_uid58973	1	0	0	0	0	0	1	0	0	0	0	0	0	0	0	0
Salmonella_enterica_serovar_Javiana_CFSAN001992_uid190101	1	0	0	0	1	0	1	0	0	0	0	0	0	0	0	0
Salmonella_enterica_serovar_Newport_SL254_uid58831	1	0	0	0	0	0	1	0	0	0	0	0	0	0	0	0
Salmonella_enterica_serovar_Newport_USMARC_S3124_1_uid213895	1	0	0	0	0	0	1	0	0	0	0	0	0	0	0	0
Salmonella_enterica_serovar_Paratyphi_A_AKU_12601_uid59269	0	0	0	0	1	0	1	0	0	0	0	0	0	0	0	0
Salmonella_enterica_serovar_Paratyphi_A_ATCC_9150_uid58201	0	0	0	0	1	0	1	0	0	0	0	0	0	0	0	0
Salmonella_enterica_serovar_Paratyphi_B_SPB7_uid59097	1	0	0	0	0	0	1	0	0	0	0	0	0	0	0	0
Salmonella_enterica_serovar_Paratyphi_C_RKS4594_uid59063	1	0	0	0	0	0	1	0	0	0	0	0	0	0	0	0
Salmonella_enterica_serovar_Pullorum_S06004_uid214431	0	0	0	0	0	0	1	0	0	0	0	0	0	0	0	0
Salmonella_enterica_serovar_Schwarzengrund_CVM19633_uid58915	1	0	0	0	1	0	1	0	0	0	0	0	0	0	0	0
Salmonella_enterica_serovar_Thompson_RM6836_uid222802	1	0	0	0	0	0	1	0	0	0	0	0	0	0	0	0
Salmonella_enterica_serovar_Typhi_CT18_uid57793	1	0	0	0	1	0	1	0	0	0	0	0	0	0	0	0
Salmonella_enterica_serovar_Typhimurium_14028S_uid86059	0	0	0	0	0	0	1	0	0	0	0	0	0	0	0	0
Salmonella_enterica_serovar_Typhimurium_798_uid158047	1	0	0	0	0	0	1	0	0	0	0	0	0	0	0	0
Salmonella_enterica_serovar_Typhimurium_D23580_uid86061	1	0	0	0	0	0	1	0	0	0	0	0	0	0	0	0
Salmonella_enterica_serovar_Typhimurium_DT2_uid222818	1	0	0	0	0	0	1	0	0	0	0	0	0	0	0	0
Salmonella_enterica_serovar_Typhimurium_LT2_uid57799	0	0	0	0	0	0	1	0	0	0	0	0	0	0	0	0
Salmonella_enterica_serovar_Typhimurium_SL1344_uid86645	1	0	0	0	0	0	1	0	0	0	0	0	0	0	0	0
Salmonella_enterica_serovar_Typhimurium_ST4_74_uid84393	1	0	0	0	0	0	1	0	0	0	0	0	0	0	0	0
Salmonella_enterica_serovar_Typhimurium_T000240_uid84397	1	0	0	0	0	0	1	0	0	0	0	0	0	0	0	0
Salmonella_enterica_serovar_Typhimurium_U288_uid198746	0	0	0	0	0	0	1	0	0	0	0	0	0	0	0	0
Salmonella_enterica_serovar_Typhimurium_UK_1_uid87049	1	0	0	0	0	0	1	0	0	0	0	0	0	0	0	0
Salmonella_enterica_Serovar_Typhimurium_var_5_CFSAN001921_uid212972	1	0	0	0	0	0	0	0	0	0	0	0	0	0	0	0
Salmonella_enterica_serovar_Typhi_P_stx_12_uid87001	1	0	0	0	1	0	1	0	0	0	0	0	0	0	0	0
Salmonella_enterica_serovar_Typhi_Ty21a_uid201427	1	0	0	0	1	0	1	0	0	0	0	0	0	0	0	0
Salmonella_enterica_serovar_Typhi_Ty2_uid57973	1	0	0	0	1	0	1	0	0	0	0	0	0	0	0	0
Salmonella_enterica_serovar_Weltevreden_2007_60_3289_1_uid178014	1	0	0	0	1	0	0	0	0	0	0	0	0	0	0	0
Salmonella_typhimurium_DT104_uid223287	1	0	0	0	0	0	0	0	0	0	0	0	0	0	0	0
Saprospira_grandis_Lewin_uid89375	0	0	0	0	0	0	1	0	0	0	0	0	0	1	0	0
Segniliparus_rotundus_DSM_44985_uid49049	0	0	0	0	1	0	1	0	0	0	0	0	0	0	0	0
Selenomonas_ruminantium_lactilytica_TAM6421_uid157247	0	0	0	0	0	1	0	1	0	0	0	0	0	0	0	0
Selenomonas_sputigena_ATCC_35185_uid55329	0	0	0	1	0	0	1	0	0	0	0	0	0	0	0	0
Serratia_AS12_uid67315	0	0	0	0	1	0	1	0	0	0	0	0	0	0	0	0
Serratia_AS13_uid162065	0	0	0	0	1	0	1	0	0	0	0	0	0	0	0	0
Serratia_ATCC_39006_uid218470	0	0	0	0	0	1	1	0	0	0	0	0	0	0	0	0
Serratia_liquefaciens_ATCC_27592_uid212306	0	0	0	0	1	0	1	0	0	0	0	0	0	0	0	0
Serratia_marcescens_FGI94_uid185180	0	0	0	0	1	0	1	0	0	0	0	0	0	0	0	0
Serratia_marcescens_WW4_uid188478	0	0	0	0	1	0	1	0	0	0	0	0	0	0	0	0
Serratia_odorifera_4Rx13_uid42253	0	0	0	0	1	0	1	0	0	0	0	0	0	0	0	0
Serratia_plymuthica_AS9_uid67313	0	0	0	0	1	0	1	0	0	0	0	0	0	0	0	0
Serratia_plymuthica_S13_uid210642	0	0	0	0	1	0	1	0	0	0	0	0	0	0	0	1
Serratia_proteamaculans_568_uid58725	0	0	0	0	1	0	1	1	0	0	0	0	0	0	0	1
Shewanella_baltica_BA175_uid52601	0	0	0	0	0	0	0	0	0	0	0	1	1	0	0	0
Shewanella_denitrificans_OS217_uid58263	0	0	0	0	1	0	0	0	0	0	0	0	0	0	0	0
Shewanella_frigidimarina_NCIMB_400_uid58265	0	0	0	0	0	0	0	0	0	0	0	0	1	0	0	0
Shewanella_halifaxensis_HAW_EB4_uid59007	0	0	0	0	1	0	0	0	0	0	0	0	0	0	0	0
Shewanella_loihica_PV_4_uid58349	0	0	0	0	1	0	0	0	0	0	0	0	1	0	0	0
Shewanella_MR_7_uid58343	0	0	0	0	0	0	0	0	0	0	0	0	1	0	0	0
Shewanella_oneidensis_MR_1_uid57949	0	0	0	0	0	0	0	0	0	0	0	0	1	0	0	0
Shewanella_pealeana_ATCC_700345_uid58705	0	0	0	0	1	1	0	0	0	0	0	0	0	0	0	0
Shewanella_piezotolerans_WP3_uid58745	0	0	0	0	1	0	0	0	0	0	0	1	0	0	0	0
Shewanella_putrefaciens_CN_32_uid58267	0	0	0	0	0	0	0	0	0	0	0	0	1	0	0	0
Shewanella_sediminis_HAW_EB3_uid58835	0	0	0	0	1	1	0	0	0	0	0	0	0	0	0	0
Shewanella_violacea_DSS12_uid47085	0	0	0	0	1	0	0	0	0	0	0	0	0	0	0	0
Shewanella_woodyi_ATCC_51908_uid58721	0	0	0	0	1	0	0	0	0	0	0	0	0	0	0	0
Shigella_boydii_CDC_3083_94_uid58415	0	0	0	0	1	0	1	1	0	0	0	0	0	0	0	1
Shigella_boydii_Sb227_uid58215	0	0	0	0	1	0	1	0	0	0	0	0	0	0	0	1
Shigella_dysenteriae_1617_uid229875	0	0	1	0	0	0	1	0	0	0	0	0	0	0	0	1
Shigella_dysenteriae_Sd197_uid58213	0	0	1	0	1	0	1	0	0	0	0	0	0	0	0	1
Shigella_flexneri_2002017_uid159233	0	0	0	0	1	0	1	0	0	0	0	0	0	0	0	1
Shigella_flexneri_2a_2457T_uid57991	0	0	0	0	1	0	1	0	0	1	0	0	0	0	0	0
Shigella_flexneri_2a_301_uid62907	0	0	0	0	1	0	1	0	0	1	0	0	0	0	0	0
Shigella_flexneri_5_8401_uid58583	0	0	0	0	1	0	1	0	0	0	0	0	0	0	0	1
Shigella_sonnei_53G_uid84383	0	0	0	0	1	0	1	0	0	0	0	0	0	0	0	0
Shigella_sonnei_Ss046_uid58217	0	0	0	0	1	0	1	0	0	0	0	0	0	0	0	1
Sideroxydans_lithotrophicus_ES_1_uid46801	0	0	0	0	0	0	0	1	0	0	0	0	0	0	0	0
Simiduia_agarivorans_SA1_uid177713	0	0	0	0	0	1	0	0	0	0	0	0	0	0	0	1
Simkania_negevensis_Z_uid68451	0	0	0	0	1	0	0	0	0	0	0	0	0	0	0	0
Singulisphaera_acidiphila_DSM_18658_uid81777	0	0	0	0	0	1	0	0	0	0	0	0	0	0	0	0
Sinorhizobium_fredii_USDA_257_uid168059	0	0	0	0	0	0	0	0	0	0	1	0	1	1	0	0
Sinorhizobium_medicae_WSM419_uid58549	0	0	0	0	0	0	0	1	0	0	0	0	0	0	0	0
Sinorhizobium_meliloti_1021_uid57603	0	0	0	0	0	0	0	0	0	0	0	0	1	0	0	0
Sinorhizobium_meliloti_2011_uid193772	0	0	0	0	0	0	0	0	0	0	0	0	1	0	0	0
Sinorhizobium_meliloti_BL225C_uid52605	0	0	0	0	0	0	0	1	0	0	0	0	1	0	0	0
Sodalis_glossinidius_morsitans_uid58553	0	0	0	0	1	0	0	0	0	0	0	0	0	0	0	0
Solitalea_canadensis_DSM_3403_uid81783	0	0	0	0	0	1	1	0	0	0	0	0	0	0	0	0
Sorangium_cellulosum_So_ce_56_uid61629	0	0	0	0	0	0	0	0	0	0	0	0	0	1	0	0
Sphaerochaeta_pleomorpha_Grapes_uid82365	0	0	0	0	1	0	0	0	0	0	0	0	0	0	0	0
Sphingobacterium_21_uid64755	1	0	0	0	0	1	0	0	0	0	0	1	0	0	0	0
Sphingobium_chlorophenolicum_L_1_uid52597	0	0	0	0	0	1	0	0	0	0	0	0	0	0	0	0
Sphingobium_japonicum_UT26S_uid47077	0	0	0	0	0	1	0	0	0	0	0	0	0	0	0	0
Sphingobium_SYK_6_uid73353	0	0	0	0	0	1	0	0	0	0	0	0	0	0	0	0
Sphingomonas_MM_1_uid193771	0	0	0	0	0	1	0	0	0	0	0	0	0	0	0	0
Sphingomonas_wittichii_RW1_uid58691	0	0	0	0	0	1	0	0	0	0	0	0	0	0	0	0
Sphingopyxis_alaskensis_RB2256_uid58351	0	0	0	0	0	0	0	0	0	0	0	1	0	0	0	0
Spirochaeta_africana_DSM_8902_uid81779	0	0	0	0	0	1	0	0	0	0	0	0	0	0	0	0
Spirochaeta_Buddy_uid63633	0	0	0	0	1	0	0	0	0	0	0	0	0	0	0	0
Spirochaeta_caldaria_DSM_7334_uid68753	0	0	1	0	0	1	1	0	0	0	0	0	0	0	0	0
Spirochaeta_coccoides_DSM_17374_uid66331	0	0	0	0	0	0	0	0	0	0	0	1	0	0	0	0
Spirosoma_linguale_DSM_74_uid43413	0	0	0	0	0	0	0	0	0	0	0	1	0	0	0	0
Stanieria_cyanosphaera_PCC_7437_uid183115	0	0	0	0	0	0	0	0	0	0	0	0	1	0	0	0
Staphylococcus_aureus_71193_uid162141	0	0	0	0	0	0	0	0	0	0	0	1	0	0	0	0
Staphylococcus_aureus_CN1_uid217769	0	0	0	0	0	0	0	0	0	0	0	1	0	0	0	0
Staphylococcus_aureus_uid193758	0	0	0	0	0	0	0	0	0	0	0	0	0	1	0	0
Staphylococcus_aureus_uid193759	0	0	0	0	0	0	0	0	0	0	0	0	0	1	0	0
Staphylococcus_aureus_uid193761	0	0	0	0	0	0	0	0	0	0	0	1	0	1	0	0
Staphylococcus_aureus_Z172_uid225604	0	0	0	0	0	0	0	0	0	0	0	1	0	1	0	0
Starkeya_novella_DSM_506_uid48815	0	0	0	0	0	1	0	0	0	0	0	0	0	0	0	0
Stenotrophomonas_maltophilia_D457_uid162199	0	0	0	0	0	1	0	0	0	0	0	0	0	0	0	0
Stenotrophomonas_maltophilia_JV3_uid72473	1	0	0	1	1	1	1	0	0	0	0	1	1	0	0	0
Stenotrophomonas_maltophilia_K279a_uid61647	1	0	0	1	1	1	1	0	0	0	0	0	0	1	0	0
Stenotrophomonas_maltophilia_R551_3_uid58657	1	0	0	1	1	1	1	1	0	0	0	1	0	0	0	0
Stigmatella_aurantiaca_DW4_3_1_uid158509	1	0	0	0	1	0	1	0	0	0	0	0	0	1	0	0
Streptococcus_dysgalactiae_equisimilis_167_uid222822	1	1	0	0	0	0	0	0	0	0	0	0	0	0	0	0
Streptococcus_dysgalactiae_equisimilis_AC_2713_uid178644	1	1	0	0	0	0	0	0	0	0	0	0	0	0	0	0
Streptococcus_dysgalactiae_equisimilis_ATCC_12394_uid161979	1	1	0	0	0	0	0	0	0	0	0	0	0	0	0	0
Streptococcus_dysgalactiae_equisimilis_GGS_124_uid59103	1	1	0	0	0	0	0	0	0	0	0	0	0	0	0	0
Streptococcus_dysgalactiae_equisimilis_RE378_uid176684	1	1	0	0	0	0	0	0	0	0	0	0	0	0	0	0
Streptococcus_gordonii_Challis_substr_CH1_uid57667	1	1	0	0	1	0	0	0	0	0	0	0	0	0	0	0
Streptococcus_I_G2_uid224251	1	1	0	0	1	0	0	0	0	0	0	0	0	0	0	0
Streptococcus_iniae_SF1_uid206041	1	1	0	0	1	0	0	0	0	0	0	0	0	0	0	0
Streptococcus_I_P16_uid224252	1	1	0	0	1	0	0	0	0	0	0	0	0	0	0	0
Streptococcus_mutans_GS_5_uid169223	0	0	0	0	0	1	0	0	0	0	0	0	0	0	0	0
Streptococcus_mutans_LJ23_uid162197	0	0	0	0	0	1	0	0	0	0	0	0	0	0	0	0
Streptococcus_mutans_UA159_uid57947	0	0	0	0	0	1	0	0	0	0	0	0	0	0	0	0
Streptococcus_oligofermentans_AS_1_3089_uid201429	1	0	0	0	1	0	0	0	0	0	0	0	0	0	0	0
Streptococcus_oralis_Uo5_uid65449	0	0	0	0	0	1	0	0	0	0	0	0	0	0	0	0
Streptococcus_parasanguinis_ATCC_15912_uid49313	1	1	0	0	1	0	0	0	0	0	0	0	0	0	0	0
Streptococcus_parasanguinis_FW213_uid163997	1	1	0	0	1	0	0	0	0	0	0	0	0	0	0	0
Streptococcus_parauberis_KCTC_11537_uid67355	1	1	0	0	1	0	0	0	0	0	0	0	0	0	0	0
Streptococcus_pneumoniae_670_6B_uid52533	0	0	0	0	0	1	0	0	0	0	0	0	0	0	0	0
Streptococcus_pneumoniae_70585_uid59125	0	0	0	0	0	1	0	0	0	0	0	0	0	0	0	0
Streptococcus_pneumoniae_A026_uid226114	0	0	0	0	0	1	0	0	0	0	0	0	0	0	0	0
Streptococcus_pneumoniae_AP200_uid52453	0	0	0	0	0	1	0	0	0	0	0	0	0	0	0	0
Streptococcus_pneumoniae_ATCC_700669_uid59287	0	0	0	0	0	1	0	0	0	0	0	0	0	0	0	0
Streptococcus_pneumoniae_CGSP14_uid59181	0	0	0	0	0	1	0	0	0	0	0	0	0	0	0	0
Streptococcus_pneumoniae_D39_uid58581	0	0	0	0	0	1	0	1	0	0	0	0	0	0	0	0
Streptococcus_pneumoniae_G54_uid59167	0	0	0	0	0	1	0	0	0	0	0	0	0	0	0	0
Streptococcus_pneumoniae_gamPNI0373_uid175861	0	0	0	0	0	1	0	0	0	0	0	0	0	0	0	0
Streptococcus_pneumoniae_Hungary19A_6_uid59117	0	0	0	0	0	1	0	0	0	0	0	0	0	0	0	0
Streptococcus_pneumoniae_INV104_uid162039	0	0	0	0	0	1	0	0	0	0	0	0	0	0	0	0
Streptococcus_pneumoniae_INV200_uid162035	0	0	0	0	0	1	0	0	0	0	0	0	0	0	0	0
Streptococcus_pneumoniae_JJA_uid59121	0	0	0	0	0	1	0	0	0	0	0	0	0	0	0	0
Streptococcus_pneumoniae_OXC141_uid162037	0	0	0	0	0	1	0	0	0	0	0	0	0	0	0	0
Streptococcus_pneumoniae_P1031_uid59123	0	0	0	0	0	1	0	0	0	0	0	0	0	0	0	0
Streptococcus_pneumoniae_R6_uid57859	0	0	0	0	0	1	0	1	0	0	0	0	0	0	0	0
Streptococcus_pneumoniae_SPN034156_uid197185	0	0	0	0	0	1	0	0	0	0	0	0	0	0	0	0
Streptococcus_pneumoniae_SPN034183_uid197186	0	0	0	0	0	1	0	0	0	0	0	0	0	0	0	0
Streptococcus_pneumoniae_SPN994038_uid197187	0	0	0	0	0	1	0	0	0	0	0	0	0	0	0	0
Streptococcus_pneumoniae_SPN994039_uid197188	0	0	0	0	0	1	0	0	0	0	0	0	0	0	0	0
Streptococcus_pneumoniae_SPNA45_uid174986	0	0	0	0	0	1	0	0	0	0	0	0	0	0	0	0
Streptococcus_pneumoniae_ST556_uid162191	0	0	0	0	0	1	0	0	0	0	0	0	0	0	0	0
Streptococcus_pneumoniae_Taiwan19F_14_uid59119	0	0	0	0	0	1	0	0	0	0	0	0	0	0	0	0
Streptococcus_pneumoniae_TCH8431_19A_uid49735	0	0	0	0	0	1	0	0	0	0	0	0	0	0	0	0
Streptococcus_pneumoniae_TIGR4_uid57857	0	0	0	0	0	1	0	1	0	0	0	0	0	0	0	0
Streptococcus_pseudopneumoniae_IS7493_uid71153	0	0	0	0	0	1	0	0	0	0	0	0	0	0	0	0
Streptococcus_pyogenes_A20_uid178106	1	1	0	0	0	0	0	0	0	0	0	0	0	0	0	0
Streptococcus_pyogenes_Alab49_uid162171	1	1	0	0	0	0	0	0	0	0	0	0	0	0	0	0
Streptococcus_pyogenes_HSC5_uid212978	1	1	0	0	0	0	0	0	0	0	0	0	0	0	0	0
Streptococcus_pyogenes_M1_476_uid193766	1	1	0	0	0	0	0	0	0	0	0	0	0	0	0	0
Streptococcus_pyogenes_M1_GAS_uid57845	1	1	0	0	0	0	0	0	0	0	0	0	0	0	0	0
Streptococcus_pyogenes_Manfredo_uid57847	1	1	0	0	0	0	0	0	0	0	0	0	0	0	0	0
Streptococcus_pyogenes_MGAS10270_uid58571	1	1	0	0	0	0	0	0	0	0	0	0	0	0	0	0
Streptococcus_pyogenes_MGAS10394_uid58105	1	1	0	0	0	0	0	0	0	0	0	1	0	0	0	0
Streptococcus_pyogenes_MGAS10750_uid58575	1	1	0	0	0	0	0	0	0	0	0	0	0	0	0	0
Streptococcus_pyogenes_MGAS15252_uid158037	1	1	0	0	0	0	0	0	0	0	0	0	0	0	0	0
Streptococcus_pyogenes_MGAS1882_uid158061	1	1	0	0	0	0	0	0	0	0	0	0	0	0	0	0
Streptococcus_pyogenes_MGAS2096_uid58573	1	1	0	0	0	0	0	0	0	0	0	0	0	0	0	0
Streptococcus_pyogenes_MGAS315_uid57911	1	1	0	0	0	0	0	0	0	0	0	0	0	0	0	0
Streptococcus_pyogenes_MGAS5005_uid58337	1	1	0	0	0	0	0	0	0	0	0	0	0	0	0	0
Streptococcus_pyogenes_MGAS6180_uid58335	1	1	0	0	0	0	0	0	0	0	0	1	0	0	0	0
Streptococcus_pyogenes_MGAS8232_uid57871	1	1	0	0	0	0	0	0	0	0	0	0	0	0	0	0
Streptococcus_pyogenes_MGAS9429_uid58569	1	1	0	0	0	0	0	0	0	0	0	0	0	0	0	0
Streptococcus_pyogenes_NZ131_uid59035	1	1	0	0	0	0	0	0	0	0	0	0	0	0	0	0
Streptococcus_pyogenes_SSI_1_uid57895	1	1	0	0	0	0	0	0	0	0	0	0	0	0	0	0
Streptococcus_sanguinis_SK36_uid58381	1	1	0	0	1	0	0	0	0	0	0	0	0	0	0	0
Streptococcus_suis_D12_uid162127	0	0	0	0	0	1	0	0	0	0	0	0	0	0	0	0
Streptococcus_suis_TL13_uid203123	0	0	0	0	0	1	0	0	0	0	0	0	0	0	0	0
Streptococcus_thermophilus_CNRZ1066_uid58221	1	0	0	0	1	0	0	0	0	0	0	0	0	0	0	0
Streptococcus_thermophilus_JIM_8232_uid162157	0	0	0	0	1	0	0	0	0	0	0	0	0	0	0	0
Streptococcus_thermophilus_LMD_9_uid58327	0	0	0	0	1	0	0	0	0	0	0	0	0	0	0	0
Streptococcus_thermophilus_LMG_18311_uid58219	1	0	0	0	1	0	0	0	0	0	0	0	0	0	0	0
Streptococcus_thermophilus_MN_ZLW_002_uid166827	1	0	0	0	1	0	0	0	0	0	0	0	0	0	0	0
Streptococcus_thermophilus_ND03_uid162015	1	0	0	0	1	0	0	0	0	0	0	0	0	0	0	0
Streptococcus_uberis_0140J_uid57959	0	0	0	0	0	1	0	0	0	0	0	0	0	0	0	0
Streptomyces_albus_J1074_uid196849	1	0	0	1	1	1	0	0	0	0	0	0	0	0	0	0
Streptomyces_avermitilis_MA_4680_uid57739	1	0	0	0	1	1	0	0	0	0	0	0	0	0	0	0
Streptomyces_bingchenggensis_BCW_1_uid82931	1	0	0	0	1	0	0	0	0	0	0	1	0	0	0	1
Streptomyces_cattleya_NRRL_8057__DSM_46488_uid162187	0	0	0	1	0	0	0	0	0	0	0	0	0	0	0	0
Streptomyces_cattleya_NRRL_8057_DSM_46488_uid162187	1	0	0	0	1	1	0	0	0	0	0	0	0	0	0	0
Streptomyces_cattleya_NRRL_8057_uid77117	1	0	0	1	1	1	0	0	0	0	0	0	0	0	0	0
Streptomyces_coelicolor_A3_2_uid57801	1	0	0	1	1	1	0	1	0	0	0	1	0	0	0	0
Streptomyces_collinus_Tu_365_uid214429	1	0	0	1	1	1	0	0	0	0	0	1	0	0	0	1
Streptomyces_davawensis_JCM_4913_uid193657	0	0	0	0	0	0	0	0	0	0	0	1	1	1	0	0
Streptomyces_fulvissimus_DSM_40593_uid201038	0	0	0	0	0	0	0	0	0	0	0	1	0	1	0	0
Streptomyces_PAMC26508_uid197217	1	0	0	0	1	0	0	0	0	0	0	0	0	0	0	0
Streptomyces_rapamycinicus_NRRL_5491_uid227224	0	0	0	0	0	0	0	0	0	1	0	1	0	0	0	0
Streptomyces_SirexAA_E_uid72627	1	0	0	1	1	0	0	0	0	0	0	0	0	0	0	0
Streptomyces_venezuelae_ATCC_10712_uid177080	0	0	0	0	0	0	0	0	0	0	0	1	0	1	0	0
Streptosporangium_roseum_DSM_43021_uid42521	0	0	0	0	0	0	0	0	0	0	0	1	0	0	0	0
Sulfobacillus_acidophilus_DSM_10332_uid88061	0	0	0	0	0	0	0	0	0	0	0	0	1	0	0	0
Sulfuricella_denitrificans_skB26_uid170240	0	0	0	0	0	0	0	0	0	0	0	0	1	0	0	0
Sulfurospirillum_barnesii_SES_3_uid168117	0	0	0	0	0	1	0	0	0	0	0	0	0	0	0	0
Sulfurospirillum_deleyianum_DSM_6946_uid41861	0	0	0	0	0	1	0	0	0	0	0	0	0	0	0	0
Sulfurovum_NBC37_1_uid58863	0	0	0	0	0	1	0	0	0	0	0	0	0	0	0	0
Symbiobacterium_thermophilum_IAM_14863_uid58165	1	1	0	0	0	0	0	0	0	0	0	0	0	0	0	0
Synechococcus_CC9311_uid58123	0	0	0	0	0	0	0	1	0	0	0	0	0	0	0	0
Synechococcus_elongatus_PCC_7942_uid58045	0	0	0	0	0	0	0	0	0	0	0	0	1	0	0	0
Synechococcus_JA_2_3B_a_2_13_uid58537	0	0	0	0	0	0	1	0	0	0	0	0	0	0	0	0
Synechococcus_JA_3_3Ab_uid58535	0	0	0	0	0	0	1	0	0	0	0	0	0	0	0	0
Synechococcus_PCC_6312_uid182934	0	0	0	0	0	1	0	0	0	0	0	0	0	0	0	0
Synechococcus_WH_8102_uid61581	0	0	0	0	0	0	0	1	0	0	0	0	0	0	0	0
Syntrophobotulus_glycolicus_DSM_8271_uid63343	0	0	0	0	0	1	0	0	0	0	0	0	0	0	0	0
Syntrophus_aciditrophicus_SB_uid58539	0	0	0	0	0	1	1	0	0	0	0	0	0	0	0	0
Tannerella_forsythia_ATCC_43037_uid83157	1	1	0	0	0	1	0	0	0	0	0	0	0	0	0	0
Taylorella_asinigenitalis_MCE3_uid73771	0	0	0	0	0	0	0	1	0	0	0	0	0	0	0	0
Taylorella_equigenitalis_MCE9_uid62103	0	0	0	0	0	0	0	1	0	0	0	0	0	0	0	0
Tepidanaerobacter_acetatoxydans_Re1_uid184827	1	1	1	0	0	0	0	0	0	0	0	1	0	0	0	0
Tepidanaerobacter_Re1_uid66873	1	1	1	0	0	0	0	0	0	0	0	1	0	0	0	0
Teredinibacter_turnerae_T7901_uid59267	0	0	0	0	0	1	0	0	0	0	0	0	0	0	0	0
Terriglobus_roseus_DSM_18391_uid168183	0	0	0	0	0	1	0	0	0	0	0	0	0	0	0	0
Terriglobus_saanensis_SP1PR4_uid53251	0	0	0	0	0	1	0	0	0	0	0	1	0	0	0	0
Thalassobaculum_L2_uid182483	0	0	0	0	0	0	1	0	0	0	0	0	0	0	0	0
Thauera_MZ1T_uid58987	0	0	0	0	0	0	0	1	0	0	0	1	0	0	0	0
Thermacetogenium_phaeum_DSM_12270_uid177811	1	1	1	0	0	0	0	0	0	0	0	0	0	0	0	0
Thermoanaerobacter_italicus_Ab9_uid46241	0	0	0	0	0	0	0	0	0	0	0	1	0	0	0	0
Thermoanaerobacter_pseudethanolicus_ATCC_33223_uid58339	0	0	0	0	0	0	0	0	0	0	0	1	0	0	0	0
Thermobifida_fusca_YX_uid57703	0	0	0	0	0	0	0	0	0	0	0	1	1	1	0	0
Thermobispora_bispora_DSM_43833_uid48999	0	0	0	0	0	0	0	0	0	0	0	1	0	0	0	0
Thermodesulfatator_indicus_DSM_15286_uid68285	0	0	0	0	0	0	1	0	0	0	0	0	0	0	0	0
Thermodesulfobacterium_OPB45_uid68283	0	0	0	0	0	0	1	0	0	0	0	0	0	0	0	0
Thermodesulfobium_narugense_DSM_14796_uid66601	0	0	0	0	0	1	0	0	0	0	0	0	0	0	0	0
Thermodesulfovibrio_yellowstonii_DSM_11347_uid59257	0	0	0	0	0	0	1	0	0	0	0	0	0	0	0	0
Thermomicrobium_roseum_DSM_5159_uid59341	0	0	0	0	0	0	1	1	0	0	0	0	1	0	0	0
Thermosediminibacter_oceani_DSM_16646_uid51421	1	1	0	0	0	0	0	0	0	0	0	1	0	0	0	0
Thermosipho_africanus_TCF52B_uid59095	0	0	0	0	0	0	1	0	0	0	0	0	0	0	0	0
Thermosipho_melanesiensis_BI429_uid58683	0	0	0	0	0	0	1	0	0	0	0	0	0	0	0	0
Thermosynechococcus_elongatus_BP_1_uid57907	0	0	0	0	0	1	0	0	0	0	0	0	0	0	0	0
Thermosynechococcus_NK55_uid231517	0	0	0	0	0	1	0	1	0	0	0	0	0	0	0	0
Thermotoga_lettingae_TMO_uid58419	0	0	0	0	0	0	1	0	0	0	0	1	0	0	0	0
Thermotoga_maritima_MSB8_uid179902	0	0	0	0	0	0	1	0	0	0	0	0	0	0	0	0
Thermotoga_maritima_MSB8_uid202924	0	0	0	0	0	0	1	0	0	0	0	0	0	0	0	0
Thermotoga_maritima_MSB8_uid57723	0	0	0	0	0	0	1	0	0	0	0	0	0	0	0	0
Thermotoga_naphthophila_RKU_10_uid42777	0	0	0	0	0	0	1	0	0	0	0	0	0	0	0	0
Thermotoga_neapolitana_DSM_4359_uid59065	0	0	0	0	0	0	1	0	0	0	0	0	0	0	0	0
Thermotoga_petrophila_RKU_1_uid58655	0	0	0	0	0	0	1	0	0	0	0	1	0	0	0	0
Thermotoga_RQ2_uid58935	0	0	0	0	0	0	1	0	0	0	0	1	0	0	0	0
Thermotoga_thermarum_DSM_5069_uid68449	0	0	0	0	0	0	1	0	0	0	0	0	0	0	0	0
Thermovirga_lienii_DSM_17291_uid77129	0	0	0	0	0	0	1	0	0	0	0	0	0	0	0	1
Thermus_CCB_US3_UF1_uid81197	0	0	0	0	0	0	1	0	0	0	0	0	0	0	0	0
Thermus_oshimai_JL_2_uid178948	0	0	0	0	0	0	1	0	0	0	0	0	0	0	0	0
Thermus_scotoductus_SA_01_uid62273	0	0	0	0	0	0	1	0	0	0	0	0	0	0	0	0
Thermus_thermophilus_HB27_uid58033	0	0	0	0	0	0	1	0	0	0	0	0	0	0	0	0
Thermus_thermophilus_HB8_uid58223	0	0	0	0	0	0	1	0	0	0	0	0	0	0	0	0
Thermus_thermophilus_JL_18_uid162129	0	0	0	0	0	0	1	0	0	0	0	0	0	0	0	0
Thermus_thermophilus_SG0_5JP17_16_uid159537	0	0	0	0	0	0	1	0	0	0	0	0	0	0	0	0
Thioalkalimicrobium_cyclicum_ALM1_uid67391	0	0	0	0	0	0	1	1	0	0	0	0	0	0	0	0
Thioalkalivibrio_K90mix_uid46181	0	0	0	0	0	1	0	0	0	0	0	0	0	0	0	0
Thioalkalivibrio_nitratireducens_DSM_14787_uid184011	0	0	0	0	0	1	0	0	0	0	0	0	0	0	0	0
Thioalkalivibrio_sulfidophilus_HL_EbGr7_uid59179	0	0	0	0	0	1	0	0	0	0	0	0	0	0	0	0
Thiobacillus_denitrificans_ATCC_25259_uid58189	0	0	0	0	0	0	0	1	0	0	0	0	1	0	0	0
Thiomicrospira_crunogena_XCL_2_uid58183	0	0	0	0	0	0	1	0	0	0	0	0	0	0	0	0
Thiomonas_3As_uid178369	0	0	0	0	0	0	0	1	0	0	0	0	1	0	0	0
Thiomonas_intermedia_K12_uid48825	0	0	0	0	0	0	0	1	0	0	0	0	0	0	0	0
Tistrella_mobilis_KA081020_065_uid167486	0	0	0	0	0	1	1	0	0	0	0	0	0	0	0	0
Tolumonas_auensis_DSM_9187_uid59395	0	0	0	0	0	1	0	0	0	0	0	1	0	0	0	0
Treponema_azotonutricium_ZAS_9_uid67365	0	0	0	0	0	0	0	0	0	0	0	1	0	0	0	0
Treponema_denticola_ATCC_35405_uid57583	0	0	1	0	0	0	0	0	0	0	0	0	0	0	0	0
Treponema_primitia_ZAS_2_uid67367	0	0	1	0	0	0	0	0	0	0	0	1	0	0	0	0
Trichodesmium_erythraeum_IMS101_uid57925	0	0	0	0	0	0	0	0	0	0	0	0	1	0	0	0
Truepera_radiovictrix_DSM_17093_uid49533	1	0	0	0	0	1	1	0	0	0	0	0	0	0	0	0
Variovorax_paradoxus_EPS_uid62107	0	0	0	0	0	0	0	1	0	0	0	0	0	0	0	0
Variovorax_paradoxus_S110_uid59437	0	0	0	0	0	0	0	1	0	0	0	0	0	0	0	0
Verminephrobacter_eiseniae_EF01_2_uid58675	0	0	0	0	0	0	0	1	0	0	0	0	1	0	0	0
Verrucosispora_maris_AB_18_032_uid66297	0	0	0	0	0	0	0	0	0	0	0	1	0	0	0	0
Vibrio_alginolyticus_NBRC_15630_ATCC_17749_uid199933	1	0	0	0	1	1	0	0	0	0	0	0	0	0	0	0
Vibrio_anguillarum_775_uid68057	1	0	0	0	1	0	0	0	0	0	0	0	0	0	0	0
Vibrio_cholerae_IEC224_uid89389	1	0	0	0	1	0	0	0	0	0	0	0	0	0	0	0
Vibrio_cholerae_LMA3984_4_uid159541	1	0	0	0	1	0	0	0	0	0	0	0	0	0	0	0
Vibrio_cholerae_M66_2_uid59355	1	0	0	0	1	0	0	1	0	0	0	0	0	0	0	0
Vibrio_cholerae_MJ_1236_uid59387	1	0	0	0	1	0	0	0	0	0	0	0	0	0	0	0
Vibrio_cholerae_O1_2010EL_1786_uid78933	1	0	0	0	1	0	0	0	0	0	0	0	0	0	0	0
Vibrio_cholerae_O1_biovar_El_Tor_N16961_uid57623	1	0	0	0	1	0	0	0	0	0	0	0	0	0	0	0
Vibrio_cholerae_O395_uid159869	1	0	0	0	1	0	0	1	0	0	0	0	0	0	0	0
Vibrio_cholerae_O395_uid58425	1	0	0	0	1	0	0	1	0	0	0	0	0	0	0	0
Vibrio_EJY3_uid83161	0	0	0	0	1	1	0	0	0	0	0	0	0	0	0	0
Vibrio_Ex25_uid41601	1	0	0	0	1	0	0	0	0	0	0	0	0	0	0	0
Vibrio_fischeri_ES114_uid58163	1	0	0	0	1	0	0	1	0	0	0	0	1	0	0	0
Vibrio_fischeri_MJ11_uid58907	1	0	0	0	1	0	0	1	0	0	0	0	0	0	0	0
Vibrio_furnissii_NCTC_11218_uid82347	1	0	0	0	1	1	0	0	0	0	0	0	0	0	0	0
Vibrio_harveyi_ATCC_BAA_1116_uid218471	1	0	0	0	1	0	0	0	0	0	0	0	0	0	0	0
Vibrio_harveyi_ATCC_BAA_1116_uid58957	1	0	0	0	1	0	0	0	0	0	0	0	0	0	0	0
Vibrio_nigripulchritudo_SnF1_uid222819	1	0	0	0	0	0	0	0	0	0	0	0	0	0	0	0
Vibrio_parahaemolyticus_BB22OP_uid184822	1	0	0	0	1	1	0	0	0	0	0	0	0	0	0	0
Vibrio_parahaemolyticus_O1_K33_CDC_K4557_uid212977	1	0	0	0	1	1	0	0	0	0	0	0	0	0	0	0
Vibrio_parahaemolyticus_RIMD_2210633_uid57969	1	0	0	0	1	1	0	1	0	0	0	0	0	0	0	0
Vibrio_splendidus_LGP32_uid59353	1	0	0	0	1	0	0	0	0	0	0	0	0	0	0	0
Vibrio_vulnificus_CMCP6_uid62909	1	0	0	0	1	0	0	0	0	0	0	0	0	0	0	0
Vibrio_vulnificus_MO6_24_O_uid62243	1	0	0	0	1	0	0	0	0	0	0	0	0	0	0	0
Vibrio_vulnificus_YJ016_uid58007	1	0	0	0	1	0	0	0	0	0	0	0	0	0	0	0
Vulcanisaeta_distributa_DSM_14429_uid52827	0	0	0	0	0	0	0	0	0	0	0	1	0	0	0	0
Vulcanisaeta_moutnovskia_768_28_uid63631	1	0	0	0	0	0	0	0	0	0	0	0	0	0	0	0
Waddlia_chondrophila_WSU_86_1044_uid49531	1	0	0	0	0	0	0	0	0	0	0	1	0	1	0	0
Weeksella_virosa_DSM_16922_uid63627	0	0	0	0	0	1	0	0	0	0	0	1	0	0	0	0
Xanthomonas_albilineans_GPE_PC73_uid43163	0	0	0	0	0	1	0	0	0	0	0	0	0	1	0	0
Xanthomonas_axonopodis_citri_306_uid57889	0	0	0	0	0	1	0	0	0	0	0	0	0	0	0	0
Xanthomonas_axonopodis_citrumelo_F1_uid73179	0	0	0	0	0	1	0	0	0	0	0	0	0	0	0	0
Xanthomonas_axonopodis_Xac29_1_uid193774	0	0	0	0	0	1	0	0	0	0	0	0	0	0	0	0
Xanthomonas_campestris_8004_uid57595	0	0	0	0	0	1	0	0	0	0	0	0	0	0	0	0
Xanthomonas_campestris_ATCC_33913_uid57887	0	0	0	0	0	1	0	0	0	0	0	0	0	0	0	0
Xanthomonas_campestris_raphani_756C_uid159539	0	0	0	0	0	1	0	0	0	0	0	0	0	0	0	0
Xanthomonas_campestris_uid61643	0	0	0	0	0	1	0	0	0	0	0	0	0	1	0	0
Xanthomonas_campestris_vesicatoria_85_10_uid58321	0	0	0	0	0	1	0	0	0	0	0	0	0	1	0	0
Xanthomonas_citri_Aw12879_uid194444	0	0	0	0	0	1	0	0	0	0	0	0	0	0	0	0
Xanthomonas_oryzae_KACC_10331_uid58155	0	0	0	0	0	1	0	0	0	0	0	1	0	0	0	0
Xanthomonas_oryzae_MAFF_311018_uid58547	0	0	0	0	0	1	0	0	0	0	0	0	0	0	0	0
Xanthomonas_oryzae_oryzicola_BLS256_uid54411	0	0	0	0	0	1	0	0	0	0	0	0	0	0	0	0
Xanthomonas_oryzae_PXO99A_uid59131	0	0	0	0	0	1	0	0	0	0	0	0	0	0	0	0
Xenorhabdus_bovienii_SS_2004_uid46345	1	0	0	0	0	0	0	0	0	0	0	0	0	0	0	0
Xenorhabdus_nematophila_ATCC_19061_uid49133	1	0	0	0	1	0	0	0	0	0	0	0	1	0	0	0
Xylella_fastidiosa_9a5c_uid57849	0	0	0	0	0	1	0	0	0	0	0	0	0	0	0	0
Xylella_fastidiosa_GB514_uid162023	0	0	0	0	0	1	0	0	0	0	0	0	0	0	0	0
Xylella_fastidiosa_M12_uid58763	0	0	0	0	0	1	0	0	0	0	0	0	0	0	0	0
Xylella_fastidiosa_M23_uid58809	0	0	0	0	0	1	0	0	0	0	0	0	0	0	0	0
Xylella_fastidiosa_Temecula1_uid57869	0	0	0	0	0	1	0	0	0	0	0	0	0	0	0	0
Yersinia_enterocolitica_8081_uid57741	0	0	1	0	0	1	1	1	0	0	0	0	0	0	0	1
Yersinia_enterocolitica_palearctica_105_5R_r_uid63663	0	0	1	0	0	1	1	0	0	0	0	0	0	0	0	0
Yersinia_enterocolitica_palearctica_Y11_uid162069	0	0	1	0	0	1	1	1	0	0	0	1	0	1	0	1
Yersinia_pestis_A1122_uid158119	0	0	0	0	0	1	1	0	0	0	0	0	0	0	0	0
Yersinia_pestis_Angola_uid58485	0	0	0	0	0	1	1	0	0	0	0	0	0	0	0	0
Yersinia_pestis_Antiqua_uid58607	0	0	0	0	0	1	1	0	0	0	0	0	0	0	0	0
Yersinia_pestis_biovar_Medievalis_Harbin_35_uid158537	0	0	0	0	0	1	1	0	0	0	0	0	0	0	0	0
Yersinia_pestis_biovar_Microtus_91001_uid58037	0	0	0	0	0	1	1	0	0	0	0	0	0	0	0	0
Yersinia_pestis_CO92_uid57621	0	0	0	0	0	1	1	0	0	0	0	0	0	0	0	0
Yersinia_pestis_D106004_uid158071	0	0	0	0	0	1	1	0	0	0	0	0	0	0	0	0
Yersinia_pestis_D182038_uid158073	0	0	0	0	0	1	1	0	0	0	0	0	0	0	0	0
Yersinia_pestis_KIM_10_uid57875	0	0	0	0	0	1	1	0	0	0	0	0	0	0	0	0
Yersinia_pestis_Nepal516_uid58609	0	0	0	0	0	1	1	0	0	0	0	0	0	0	0	1
Yersinia_pestis_Pestoides_F_uid58619	0	0	0	0	0	1	1	0	0	0	0	0	0	0	0	1
Yersinia_pestis_Z176003_uid47317	0	0	0	0	0	1	1	0	0	0	0	0	0	0	0	0
Yersinia_pseudotuberculosis_IP_31758_uid58487	0	0	0	0	0	1	1	0	0	0	0	0	0	0	0	1
Yersinia_pseudotuberculosis_IP_32953_uid58157	0	0	0	0	0	1	1	0	0	0	0	0	0	0	0	1
Yersinia_pseudotuberculosis_PB1_uid59153	0	0	0	0	0	1	1	0	0	0	0	0	0	0	0	0
Yersinia_pseudotuberculosis_YPIII_uid59151	0	0	0	0	0	1	1	1	0	0	0	0	0	0	0	1
Zobellia_galactanivorans_uid70621	0	0	0	0	1	0	0	0	0	0	0	0	0	0	0	1
Zunongwangia_profunda_SM_A87_uid48073	0	0	0	0	1	1	0	0	0	0	0	0	0	0	0	0
Zymomonas_mobilis_ATCC_10988_uid55403	0	0	0	0	0	1	0	0	0	0	0	0	0	0	0	0
Zymomonas_mobilis_ATCC_29191_uid170612	0	0	0	0	0	1	0	0	0	0	0	0	0	0	0	0
Zymomonas_mobilis_CP4_NRRL_B_14023_uid229874	0	0	0	0	0	1	0	0	0	0	0	0	0	0	0	0
Zymomonas_mobilis_NCIMB_11163_uid41019	0	0	0	0	0	1	0	0	0	0	0	0	0	0	0	0
Zymomonas_mobilis_pomaceae_ATCC_29192_uid68445	0	0	0	0	0	1	0	0	0	0	0	0	0	0	0	0
Zymomonas_mobilis_ZM4_uid58095	0	0	0	0	0	1	0	0	0	0	0	0	1	0	0	0
